# Supplementary material for: 2′-Hy­droxy­methyl-1′-(4-methyl­phen­yl)-2′-nitro-1′,2′,5′,6′,7′,7a′-hexa­hydro­spiro­[indoline-3,3′-pyrrolizin]-2-one
Source: Acta Crystallogr Sect E Struct Rep Online. 2012 Jan 7;68(Pt 2):o277. doi: 10.1107/S1600536811055449 (PMC3274974; doi:10.1107/S1600536811055449)
Supplement: Supplementary file 1 [file e-68-0o277-sup1.cif]

##############################################################################
#                                                                            #
# This CIF contains the data in a paper accepted for publication in          #
# Acta Crystallographica Section E. It conforms to the requirements of       #
# Notes for Authors for Acta Crystallographica Section E, and has been       #
# peer reviewed under the auspices of the IUCr Commission on Journals.       #
#                                                                            #
# Full details of the Crystallographic Information File format               #
# are given in the paper "The Crystallographic Information File (CIF):       #
# a New Standard Archive File for Crystallography" by S. R. Hall, F. H.      #
# Allen and I. D. Brown [Acta Cryst. (1991), A47, 655-685].                  #
#                                                                            #
# The current version of the core CIF dictionary is obtainable from          #
# ftp://ftp.iucr.org/pub/cif_core.dic.                                       #
#                                                                            #
# Software is freely available for graphical display of the structure(s)     #
# in this CIF. For information consult the CIF software page                 #
# http://www.iucr.org/resources/cif/software.                                #
#                                                                            #
# This file may be used for bona fide research purposes within the           #
# scientific community so long as proper attribution is given to the journal # 
# article from which it was obtained.                                        #
#                                                                            #
##############################################################################
data_I
_audit_creation_method     SHELXL-97
_chemical_name_systematic
;
2'-Hydroxymethyl-1'-(4-methylphenyl)-2'-nitro-1',2',5',6',7',7a'-
hexahydrospiro[indoline-3,3'-pyrrolizin]-2-one
;
_chemical_name_common     ?
_chemical_formula_moiety     'C22 H23 N3 O4'
_chemical_formula_sum     'C22 H23 N3 O4'
_chemical_formula_iupac     'C22 H23 N3 O4'
_chemical_formula_weight     393.43
_chemical_melting_point     ?
_symmetry_cell_setting     triclinic
_symmetry_space_group_name_H-M     'P -1'
_symmetry_space_group_name_Hall     '-P 1'
loop_
    _symmetry_equiv_pos_as_xyz
    'x, y, z'
    '-x, -y, -z'
_cell_length_a     8.9172(4)
_cell_length_b     9.9953(4)
_cell_length_c     11.5931(6)
_cell_angle_alpha     81.257(3)
_cell_angle_beta     76.638(3)
_cell_angle_gamma     83.805(2)
_cell_volume     990.79(8)
_cell_formula_units_Z     2
_cell_measurement_reflns_used     4951
_cell_measurement_theta_min     1.82
_cell_measurement_theta_max     28.26
_cell_measurement_temperature     293(2)
_exptl_crystal_description     block
_exptl_crystal_colour     colorless
_exptl_crystal_size_max     0.20
_exptl_crystal_size_mid     0.18
_exptl_crystal_size_min     0.18
_exptl_crystal_density_diffrn     1.319
_exptl_crystal_density_meas     ?
_exptl_crystal_density_method     'not measured'
_exptl_crystal_F_000     416
_exptl_absorpt_coefficient_mu     0.092
_exptl_absorpt_correction_type     none
_exptl_absorpt_process_details     ?
_exptl_absorpt_correction_T_min     ?
_exptl_absorpt_correction_T_max     ?
_exptl_special_details
;
;
_diffrn_ambient_temperature     293(2)
_diffrn_radiation_type     MoK\a
_diffrn_radiation_wavelength     0.71073
_diffrn_radiation_source     'fine-focus sealed tube'
_diffrn_radiation_monochromator     graphite
_diffrn_measurement_device_type     'Bruker Kappa APEXII CCD'
_diffrn_measurement_method     '\w and \f scan'
_diffrn_detector_area_resol_mean     ?
_diffrn_reflns_number     18094
_diffrn_reflns_av_R_equivalents     0.0281
_diffrn_reflns_av_sigmaI/netI     0.0252
_diffrn_reflns_theta_min     1.82
_diffrn_reflns_theta_max     28.36
_diffrn_reflns_theta_full     28.36
_diffrn_measured_fraction_theta_max     0.993
_diffrn_measured_fraction_theta_full     0.993
_diffrn_reflns_limit_h_min     -11
_diffrn_reflns_limit_h_max     11
_diffrn_reflns_limit_k_min     -13
_diffrn_reflns_limit_k_max     13
_diffrn_reflns_limit_l_min     -15
_diffrn_reflns_limit_l_max     11
_diffrn_standards_number     ?
_diffrn_standards_interval_count     ?
_diffrn_standards_interval_time     ?
_diffrn_standards_decay_%     0
_refine_special_details
;
Refinement of <i>F</i>^2^ against ALL reflections. The weighted <i>R</i>-factor
<i>wR</i> and goodness of fit <i>S</i> are based on <i>F</i>^2^, conventional
<i>R</i>-factors <i>R</i> are based on <i>F</i>, with <i>F</i> set to zero for
negative <i>F</i>^2^. The threshold expression of <i>F</i>^2^ >
\s(<i>F</i>^2^) is used only for calculating <i>R</i>-factors(gt) <i>etc</i>.
and is not relevant to the choice of reflections for refinement.
<i>R</i>-factors based on <i>F</i>^2^ are statistically about twice as large
as those based on <i>F</i>, and <i>R</i>- factors based on ALL data will be
even larger.
;
_reflns_number_total     4912
_reflns_number_gt     3737
_reflns_threshold_expression     I>2\s(I)
_refine_ls_structure_factor_coef     Fsqd
_refine_ls_matrix_type     full
_refine_ls_R_factor_all     0.0643
_refine_ls_R_factor_gt     0.0483
_refine_ls_wR_factor_gt     0.1614
_refine_ls_wR_factor_ref     0.1754
_refine_ls_goodness_of_fit_ref     1.250
_refine_ls_restrained_S_all     1.250
_refine_ls_number_reflns     4912
_refine_ls_number_parameters     264
_refine_ls_number_restraints     0
_refine_ls_hydrogen_treatment     constr
_refine_ls_weighting_scheme     calc
_refine_ls_weighting_details
         'calc w=1/[\s^2^(Fo^2^)+(0.1000P)^2^+0.0000P] where P=(Fo^2^+2Fc^2^)/3'
_atom_sites_solution_hydrogens     geom
_atom_sites_solution_primary     direct
_atom_sites_solution_secondary     difmap
_refine_ls_shift/su_max     0.007
_refine_ls_shift/su_mean     0.000
_refine_diff_density_max     0.500
_refine_diff_density_min     -0.338
_refine_ls_extinction_method     none
_refine_ls_extinction_coef     ?
loop_
    _atom_type_symbol
    _atom_type_description
    _atom_type_scat_dispersion_real
    _atom_type_scat_dispersion_imag
    _atom_type_scat_source
    'C' 'C' 0.0033 0.0016
                         'International Tables Vol C Tables 4.2.6.8 and 6.1.1.4'
    'H' 'H' 0.0000 0.0000
                         'International Tables Vol C Tables 4.2.6.8 and 6.1.1.4'
    'N' 'N' 0.0061 0.0033
                         'International Tables Vol C Tables 4.2.6.8 and 6.1.1.4'
    'O' 'O' 0.0106 0.0060
                         'International Tables Vol C Tables 4.2.6.8 and 6.1.1.4'
    'F' 'F' 0.0171 0.0103
                         'International Tables Vol C Tables 4.2.6.8 and 6.1.1.4'
_computing_data_collection     'APEX2 (Bruker, 2004)'
_computing_cell_refinement     'SAINT (Bruker, 2004)'
_computing_data_reduction     'SAINT (Bruker, 2004)'
_computing_structure_solution     'SHELXS97 (Sheldrick, 2008)'
_computing_structure_refinement     'SHELXL97 (Sheldrick, 2008)'
_computing_molecular_graphics     'ORTEP-3 for Windows (Farrugia, 1997)'
_computing_publication_material
                            'SHELXL97 (Sheldrick, 2008) and PLATON (Spek, 2009)'
loop_
    _atom_site_type_symbol
    _atom_site_label
    _atom_site_fract_x
    _atom_site_fract_y
    _atom_site_fract_z
    _atom_site_U_iso_or_equiv
    _atom_site_adp_type
    _atom_site_calc_flag
    _atom_site_refinement_flags
    _atom_site_occupancy
    _atom_site_symmetry_multiplicity
    _atom_site_disorder_assembly
    _atom_site_disorder_group
    C C1 0.21898(19) 0.62617(16) 0.42758(14) 0.0478(4) Uani d . 1 1 . .
    H H1 0.1948 0.7087 0.4579 0.057 Uiso calc R 1 1 . .
    C C2 0.1894(2) 0.50533(18) 0.50230(16) 0.0597(5) Uani d . 1 1 . .
    H H2 0.1468 0.5068 0.5833 0.072 Uiso calc R 1 1 . .
    C C3 0.2229(2) 0.38237(18) 0.45695(18) 0.0665(5) Uani d . 1 1 . .
    H H3 0.2010 0.3023 0.5080 0.080 Uiso calc R 1 1 . .
    C C4 0.2878(2) 0.37652(16) 0.33808(17) 0.0606(5) Uani d . 1 1 . .
    H H4 0.3103 0.2940 0.3076 0.073 Uiso calc R 1 1 . .
    C C5 0.31830(18) 0.49813(14) 0.26526(14) 0.0431(3) Uani d . 1 1 . .
    C C6 0.28473(16) 0.62292(13) 0.30774(13) 0.0371(3) Uani d . 1 1 . .
    C C7 0.40581(16) 0.64665(13) 0.10119(13) 0.0378(3) Uani d . 1 1 . .
    C C8 0.33024(15) 0.73416(12) 0.20230(12) 0.0329(3) Uani d . 1 1 . .
    C C9 0.19143(14) 0.83335(12) 0.17272(12) 0.0323(3) Uani d . 1 1 . .
    C C10 0.20643(18) 0.88938(15) 0.03935(13) 0.0426(3) Uani d . 1 1 . .
    H H10A 0.2125 0.8142 -0.0059 0.051 Uiso calc R 1 1 . .
    H H10B 0.1143 0.9472 0.0299 0.051 Uiso calc R 1 1 . .
    C C11 0.56071(19) 0.78765(17) 0.27409(19) 0.0574(5) Uani d . 1 1 . .
    H H11A 0.6583 0.7713 0.2186 0.069 Uiso calc R 1 1 . .
    H H11B 0.5377 0.7054 0.3290 0.069 Uiso calc R 1 1 . .
    C C12 0.5667(2) 0.9037(2) 0.3407(2) 0.0771(7) Uani d . 1 1 . .
    H H12A 0.6405 0.9662 0.2935 0.093 Uiso calc R 1 1 . .
    H H12B 0.5966 0.8709 0.4159 0.093 Uiso calc R 1 1 . .
    C C13 0.40563(19) 0.97253(16) 0.36233(15) 0.0511(4) Uani d . 1 1 . .
    H H13A 0.4066 1.0672 0.3718 0.061 Uiso calc R 1 1 . .
    H H13B 0.3392 0.9272 0.4325 0.061 Uiso calc R 1 1 . .
    C C14 0.35435(15) 0.95803(13) 0.24826(13) 0.0360(3) Uani d . 1 1 . .
    H H14 0.3882 1.0341 0.1870 0.043 Uiso calc R 1 1 . .
    C C15 0.18254(15) 0.94197(12) 0.25671(12) 0.0328(3) Uani d . 1 1 . .
    H H15 0.1407 0.8995 0.3382 0.039 Uiso calc R 1 1 . .
    C C16 0.08246(15) 1.07192(13) 0.23587(12) 0.0365(3) Uani d . 1 1 . .
    C C17 -0.06238(17) 1.08928(15) 0.31073(15) 0.0471(4) Uani d . 1 1 . .
    H H17 -0.0947 1.0221 0.3739 0.056 Uiso calc R 1 1 . .
    C C18 -0.15936(19) 1.20451(16) 0.29307(16) 0.0521(4) Uani d . 1 1 . .
    H H18 -0.2560 1.2128 0.3442 0.063 Uiso calc R 1 1 . .
    C C19 -0.11602(18) 1.30755(15) 0.20124(15) 0.0473(4) Uani d . 1 1 . .
    C C20 0.0293(2) 1.29239(15) 0.12843(15) 0.0497(4) Uani d . 1 1 . .
    H H20 0.0624 1.3614 0.0672 0.060 Uiso calc R 1 1 . .
    C C21 0.12749(18) 1.17662(14) 0.14433(14) 0.0443(3) Uani d . 1 1 . .
    H H21 0.2243 1.1690 0.0933 0.053 Uiso calc R 1 1 . .
    C C22 -0.2232(2) 1.42970(17) 0.17871(19) 0.0633(5) Uani d . 1 1 . .
    H H22A -0.3157 1.4262 0.2406 0.095 Uiso calc R 1 1 . .
    H H22B -0.2490 1.4310 0.1026 0.095 Uiso calc R 1 1 . .
    H H22C -0.1735 1.5104 0.1785 0.095 Uiso calc R 1 1 . .
    N N1 0.38738(15) 0.51498(12) 0.14359(12) 0.0456(3) Uani d . 1 1 . .
    H H1A 0.4148 0.4495 0.1010 0.055 Uiso calc R 1 1 . .
    N N2 0.04800(14) 0.75474(12) 0.20397(12) 0.0422(3) Uani d . 1 1 . .
    N N3 0.43621(12) 0.83081(11) 0.20981(11) 0.0381(3) Uani d . 1 1 . .
    O O1 -0.06118(13) 0.78766(13) 0.28004(13) 0.0675(4) Uani d . 1 1 . .
    O O2 0.05119(15) 0.65971(13) 0.14818(13) 0.0665(4) Uani d . 1 1 . .
    O O3 0.33650(13) 0.96383(11) -0.00794(10) 0.0511(3) Uani d . 1 1 . .
    H H3A 0.4152 0.9135 -0.0065 0.077 Uiso calc R 1 1 . .
    O O4 0.47420(14) 0.69055(10) 0.00021(10) 0.0502(3) Uani d . 1 1 . .
loop_
    _atom_site_aniso_label
    _atom_site_aniso_U_11
    _atom_site_aniso_U_22
    _atom_site_aniso_U_33
    _atom_site_aniso_U_12
    _atom_site_aniso_U_13
    _atom_site_aniso_U_23
    C1 0.0539(9) 0.0497(8) 0.0399(9) 0.0035(7) -0.0110(7) -0.0100(6)
    C2 0.0661(11) 0.0658(11) 0.0403(9) 0.0023(9) -0.0074(8) 0.0034(8)
    C3 0.0788(13) 0.0494(9) 0.0619(12) 0.0034(8) -0.0128(10) 0.0120(8)
    C4 0.0760(13) 0.0385(8) 0.0622(12) 0.0062(8) -0.0124(10) -0.0019(7)
    C5 0.0454(8) 0.0383(7) 0.0451(9) 0.0042(6) -0.0102(7) -0.0086(6)
    C6 0.0384(7) 0.0374(6) 0.0366(7) 0.0021(5) -0.0115(6) -0.0066(5)
    C7 0.0365(7) 0.0376(7) 0.0417(8) -0.0003(5) -0.0070(6) -0.0164(6)
    C8 0.0322(7) 0.0335(6) 0.0348(7) -0.0006(5) -0.0067(5) -0.0127(5)
    C9 0.0279(6) 0.0335(6) 0.0367(7) -0.0031(5) -0.0075(5) -0.0077(5)
    C10 0.0473(8) 0.0464(8) 0.0363(8) -0.0036(6) -0.0115(6) -0.0086(6)
    C11 0.0405(8) 0.0548(9) 0.0891(13) 0.0092(7) -0.0314(9) -0.0296(9)
    C12 0.0755(13) 0.0767(12) 0.1030(17) 0.0189(10) -0.0583(13) -0.0437(12)
    C13 0.0588(10) 0.0488(8) 0.0568(10) 0.0035(7) -0.0270(8) -0.0244(7)
    C14 0.0352(7) 0.0335(6) 0.0431(8) 0.0002(5) -0.0114(6) -0.0143(5)
    C15 0.0317(7) 0.0334(6) 0.0328(7) 0.0009(5) -0.0051(5) -0.0083(5)
    C16 0.0352(7) 0.0366(6) 0.0387(8) 0.0021(5) -0.0083(6) -0.0114(5)
    C17 0.0423(8) 0.0444(8) 0.0492(9) 0.0032(6) -0.0003(7) -0.0094(6)
    C18 0.0387(8) 0.0524(9) 0.0638(11) 0.0091(7) -0.0055(7) -0.0207(8)
    C19 0.0476(9) 0.0398(7) 0.0627(10) 0.0066(6) -0.0251(8) -0.0186(7)
    C20 0.0558(10) 0.0395(7) 0.0556(10) -0.0003(7) -0.0198(8) -0.0029(7)
    C21 0.0405(8) 0.0410(7) 0.0489(9) 0.0015(6) -0.0066(7) -0.0062(6)
    C22 0.0604(11) 0.0472(9) 0.0901(14) 0.0132(8) -0.0346(10) -0.0176(9)
    N1 0.0561(8) 0.0340(6) 0.0454(7) 0.0031(5) -0.0045(6) -0.0154(5)
    N2 0.0355(6) 0.0417(6) 0.0514(8) -0.0069(5) -0.0139(6) -0.0031(5)
    N3 0.0280(6) 0.0383(6) 0.0525(7) 0.0012(4) -0.0111(5) -0.0192(5)
    O1 0.0370(6) 0.0687(8) 0.0894(10) -0.0126(6) 0.0076(6) -0.0141(7)
    O2 0.0668(8) 0.0596(7) 0.0847(10) -0.0225(6) -0.0224(7) -0.0237(7)
    O3 0.0543(7) 0.0523(6) 0.0417(6) -0.0083(5) -0.0003(5) -0.0035(5)
    O4 0.0595(7) 0.0436(6) 0.0429(6) -0.0035(5) 0.0053(5) -0.0169(5)
_geom_special_details
;
All e.s.d.'s (except the e.s.d. in the dihedral angle between two l.s. planes)
are estimated using the full covariance matrix. The cell e.s.d.'s are taken
into account individually in the estimation of e.s.d.'s in distances, angles
and torsion angles; correlations between e.s.d.'s in cell parameters are only
used when they are defined by crystal symmetry. An approximate (isotropic)
treatment of cell e.s.d.'s is used for estimating e.s.d.'s involving l.s.
planes.
;
loop_
    _geom_bond_atom_site_label_1
    _geom_bond_atom_site_label_2
    _geom_bond_site_symmetry_2
    _geom_bond_distance
    _geom_bond_publ_flag
    C1 C6 . 1.381(2) ?
    C1 C2 . 1.387(2) ?
    C1 H1 . 0.9300 ?
    C2 C3 . 1.386(3) ?
    C2 H2 . 0.9300 ?
    C3 C4 . 1.373(3) ?
    C3 H3 . 0.9300 ?
    C4 C5 . 1.385(2) ?
    C4 H4 . 0.9300 ?
    C5 C6 . 1.3878(19) ?
    C5 N1 . 1.3950(19) ?
    C6 C8 . 1.5331(19) ?
    C7 O4 . 1.2274(18) ?
    C7 N1 . 1.3465(18) ?
    C7 C8 . 1.5532(18) ?
    C8 N3 . 1.4472(16) ?
    C8 C9 . 1.5686(18) ?
    C9 N2 . 1.5167(16) ?
    C9 C10 . 1.543(2) ?
    C9 C15 . 1.5493(17) ?
    C10 O3 . 1.4028(18) ?
    C10 H10A . 0.9700 ?
    C10 H10B . 0.9700 ?
    C11 N3 . 1.4680(19) ?
    C11 C12 . 1.499(2) ?
    C11 H11A . 0.9700 ?
    C11 H11B . 0.9700 ?
    C12 C13 . 1.507(2) ?
    C12 H12A . 0.9700 ?
    C12 H12B . 0.9700 ?
    C13 C14 . 1.527(2) ?
    C13 H13A . 0.9700 ?
    C13 H13B . 0.9700 ?
    C14 N3 . 1.4732(16) ?
    C14 C15 . 1.5367(18) ?
    C14 H14 . 0.9800 ?
    C15 C16 . 1.5153(17) ?
    C15 H15 . 0.9800 ?
    C16 C17 . 1.390(2) ?
    C16 C21 . 1.392(2) ?
    C17 C18 . 1.383(2) ?
    C17 H17 . 0.9300 ?
    C18 C19 . 1.381(2) ?
    C18 H18 . 0.9300 ?
    C19 C20 . 1.381(2) ?
    C19 C22 . 1.496(2) ?
    C20 C21 . 1.389(2) ?
    C20 H20 . 0.9300 ?
    C21 H21 . 0.9300 ?
    C22 H22A . 0.9600 ?
    C22 H22B . 0.9600 ?
    C22 H22C . 0.9600 ?
    N1 H1A . 0.8600 ?
    N2 O1 . 1.2067(18) ?
    N2 O2 . 1.2223(17) ?
    O3 H3A . 0.8200 ?
loop_
    _geom_angle_atom_site_label_1
    _geom_angle_atom_site_label_2
    _geom_angle_atom_site_label_3
    _geom_angle_site_symmetry_1
    _geom_angle_site_symmetry_3
    _geom_angle
    _geom_angle_publ_flag
    C6 C1 C2 . . 119.44(15) ?
    C6 C1 H1 . . 120.3 ?
    C2 C1 H1 . . 120.3 ?
    C1 C2 C3 . . 120.40(17) ?
    C1 C2 H2 . . 119.8 ?
    C3 C2 H2 . . 119.8 ?
    C4 C3 C2 . . 121.25(16) ?
    C4 C3 H3 . . 119.4 ?
    C2 C3 H3 . . 119.4 ?
    C3 C4 C5 . . 117.47(16) ?
    C3 C4 H4 . . 121.3 ?
    C5 C4 H4 . . 121.3 ?
    C4 C5 C6 . . 122.65(15) ?
    C4 C5 N1 . . 126.82(14) ?
    C6 C5 N1 . . 110.52(12) ?
    C1 C6 C5 . . 118.79(14) ?
    C1 C6 C8 . . 133.01(12) ?
    C5 C6 C8 . . 108.19(12) ?
    O4 C7 N1 . . 125.80(13) ?
    O4 C7 C8 . . 125.37(12) ?
    N1 C7 C8 . . 108.81(12) ?
    N3 C8 C6 . . 119.23(11) ?
    N3 C8 C7 . . 109.64(10) ?
    C6 C8 C7 . . 100.66(10) ?
    N3 C8 C9 . . 100.32(9) ?
    C6 C8 C9 . . 114.29(11) ?
    C7 C8 C9 . . 113.20(10) ?
    N2 C9 C10 . . 104.26(11) ?
    N2 C9 C15 . . 112.33(11) ?
    C10 C9 C15 . . 115.03(11) ?
    N2 C9 C8 . . 108.15(10) ?
    C10 C9 C8 . . 115.16(11) ?
    C15 C9 C8 . . 101.99(10) ?
    O3 C10 C9 . . 113.06(12) ?
    O3 C10 H10A . . 109.0 ?
    C9 C10 H10A . . 109.0 ?
    O3 C10 H10B . . 109.0 ?
    C9 C10 H10B . . 109.0 ?
    H10A C10 H10B . . 107.8 ?
    N3 C11 C12 . . 104.69(13) ?
    N3 C11 H11A . . 110.8 ?
    C12 C11 H11A . . 110.8 ?
    N3 C11 H11B . . 110.8 ?
    C12 C11 H11B . . 110.8 ?
    H11A C11 H11B . . 108.9 ?
    C11 C12 C13 . . 105.71(14) ?
    C11 C12 H12A . . 110.6 ?
    C13 C12 H12A . . 110.6 ?
    C11 C12 H12B . . 110.6 ?
    C13 C12 H12B . . 110.6 ?
    H12A C12 H12B . . 108.7 ?
    C12 C13 C14 . . 102.09(13) ?
    C12 C13 H13A . . 111.4 ?
    C14 C13 H13A . . 111.4 ?
    C12 C13 H13B . . 111.4 ?
    C14 C13 H13B . . 111.4 ?
    H13A C13 H13B . . 109.2 ?
    N3 C14 C13 . . 104.96(11) ?
    N3 C14 C15 . . 105.21(10) ?
    C13 C14 C15 . . 118.35(12) ?
    N3 C14 H14 . . 109.3 ?
    C13 C14 H14 . . 109.3 ?
    C15 C14 H14 . . 109.3 ?
    C16 C15 C14 . . 116.15(11) ?
    C16 C15 C9 . . 117.55(11) ?
    C14 C15 C9 . . 101.87(10) ?
    C16 C15 H15 . . 106.8 ?
    C14 C15 H15 . . 106.8 ?
    C9 C15 H15 . . 106.8 ?
    C17 C16 C21 . . 117.36(13) ?
    C17 C16 C15 . . 119.24(13) ?
    C21 C16 C15 . . 123.40(12) ?
    C18 C17 C16 . . 121.25(15) ?
    C18 C17 H17 . . 119.4 ?
    C16 C17 H17 . . 119.4 ?
    C17 C18 C19 . . 121.52(15) ?
    C17 C18 H18 . . 119.2 ?
    C19 C18 H18 . . 119.2 ?
    C18 C19 C20 . . 117.47(13) ?
    C18 C19 C22 . . 121.66(15) ?
    C20 C19 C22 . . 120.85(16) ?
    C19 C20 C21 . . 121.66(15) ?
    C19 C20 H20 . . 119.2 ?
    C21 C20 H20 . . 119.2 ?
    C20 C21 C16 . . 120.71(14) ?
    C20 C21 H21 . . 119.6 ?
    C16 C21 H21 . . 119.6 ?
    C19 C22 H22A . . 109.5 ?
    C19 C22 H22B . . 109.5 ?
    H22A C22 H22B . . 109.5 ?
    C19 C22 H22C . . 109.5 ?
    H22A C22 H22C . . 109.5 ?
    H22B C22 H22C . . 109.5 ?
    C7 N1 C5 . . 111.50(12) ?
    C7 N1 H1A . . 124.3 ?
    C5 N1 H1A . . 124.2 ?
    O1 N2 O2 . . 123.69(13) ?
    O1 N2 C9 . . 119.96(12) ?
    O2 N2 C9 . . 116.35(12) ?
    C8 N3 C11 . . 119.86(12) ?
    C8 N3 C14 . . 111.92(10) ?
    C11 N3 C14 . . 109.93(11) ?
    C10 O3 H3A . . 109.5 ?
loop_
    _geom_torsion_atom_site_label_1
    _geom_torsion_atom_site_label_2
    _geom_torsion_atom_site_label_3
    _geom_torsion_atom_site_label_4
    _geom_torsion_site_symmetry_1
    _geom_torsion_site_symmetry_2
    _geom_torsion_site_symmetry_3
    _geom_torsion_site_symmetry_4
    _geom_torsion
    _geom_torsion_publ_flag
    C6 C1 C2 C3 . . . . -1.1(3) ?
    C1 C2 C3 C4 . . . . 0.9(3) ?
    C2 C3 C4 C5 . . . . -0.1(3) ?
    C3 C4 C5 C6 . . . . -0.6(3) ?
    C3 C4 C5 N1 . . . . 178.06(17) ?
    C2 C1 C6 C5 . . . . 0.5(2) ?
    C2 C1 C6 C8 . . . . 179.21(15) ?
    C4 C5 C6 C1 . . . . 0.4(2) ?
    N1 C5 C6 C1 . . . . -178.47(13) ?
    C4 C5 C6 C8 . . . . -178.65(15) ?
    N1 C5 C6 C8 . . . . 2.51(17) ?
    C1 C6 C8 N3 . . . . 56.6(2) ?
    C5 C6 C8 N3 . . . . -124.58(13) ?
    C1 C6 C8 C7 . . . . 176.41(15) ?
    C5 C6 C8 C7 . . . . -4.77(14) ?
    C1 C6 C8 C9 . . . . -61.95(19) ?
    C5 C6 C8 C9 . . . . 116.88(12) ?
    O4 C7 C8 N3 . . . . -46.30(18) ?
    N1 C7 C8 N3 . . . . 132.12(12) ?
    O4 C7 C8 C6 . . . . -172.79(14) ?
    N1 C7 C8 C6 . . . . 5.63(14) ?
    O4 C7 C8 C9 . . . . 64.80(18) ?
    N1 C7 C8 C9 . . . . -116.79(13) ?
    N3 C8 C9 N2 . . . . -160.20(10) ?
    C6 C8 C9 N2 . . . . -31.39(14) ?
    C7 C8 C9 N2 . . . . 83.07(13) ?
    N3 C8 C9 C10 . . . . 83.67(12) ?
    C6 C8 C9 C10 . . . . -147.53(11) ?
    C7 C8 C9 C10 . . . . -33.06(15) ?
    N3 C8 C9 C15 . . . . -41.62(12) ?
    C6 C8 C9 C15 . . . . 87.19(12) ?
    C7 C8 C9 C15 . . . . -158.34(10) ?
    N2 C9 C10 O3 . . . . -178.62(11) ?
    C15 C9 C10 O3 . . . . 57.92(16) ?
    C8 C9 C10 O3 . . . . -60.29(15) ?
    N3 C11 C12 C13 . . . . 27.5(2) ?
    C11 C12 C13 C14 . . . . -35.8(2) ?
    C12 C13 C14 N3 . . . . 30.41(17) ?
    C12 C13 C14 C15 . . . . 147.33(15) ?
    N3 C14 C15 C16 . . . . -151.72(11) ?
    C13 C14 C15 C16 . . . . 91.49(15) ?
    N3 C14 C15 C9 . . . . -22.68(13) ?
    C13 C14 C15 C9 . . . . -139.47(12) ?
    N2 C9 C15 C16 . . . . -76.79(15) ?
    C10 C9 C15 C16 . . . . 42.26(16) ?
    C8 C9 C15 C16 . . . . 167.64(11) ?
    N2 C9 C15 C14 . . . . 155.06(11) ?
    C10 C9 C15 C14 . . . . -85.88(13) ?
    C8 C9 C15 C14 . . . . 39.49(13) ?
    C14 C15 C16 C17 . . . . -136.58(14) ?
    C9 C15 C16 C17 . . . . 102.44(15) ?
    C14 C15 C16 C21 . . . . 43.66(18) ?
    C9 C15 C16 C21 . . . . -77.31(17) ?
    C21 C16 C17 C18 . . . . 1.6(2) ?
    C15 C16 C17 C18 . . . . -178.20(13) ?
    C16 C17 C18 C19 . . . . -0.6(2) ?
    C17 C18 C19 C20 . . . . -1.0(2) ?
    C17 C18 C19 C22 . . . . 177.39(15) ?
    C18 C19 C20 C21 . . . . 1.7(2) ?
    C22 C19 C20 C21 . . . . -176.77(14) ?
    C19 C20 C21 C16 . . . . -0.7(2) ?
    C17 C16 C21 C20 . . . . -0.9(2) ?
    C15 C16 C21 C20 . . . . 178.82(13) ?
    O4 C7 N1 C5 . . . . 173.80(14) ?
    C8 C7 N1 C5 . . . . -4.61(17) ?
    C4 C5 N1 C7 . . . . -177.40(16) ?
    C6 C5 N1 C7 . . . . 1.38(19) ?
    C10 C9 N2 O1 . . . . -119.17(15) ?
    C15 C9 N2 O1 . . . . 6.03(18) ?
    C8 C9 N2 O1 . . . . 117.81(14) ?
    C10 C9 N2 O2 . . . . 60.59(15) ?
    C15 C9 N2 O2 . . . . -174.22(12) ?
    C8 C9 N2 O2 . . . . -62.43(16) ?
    C6 C8 N3 C11 . . . . 34.10(18) ?
    C7 C8 N3 C11 . . . . -81.02(16) ?
    C9 C8 N3 C11 . . . . 159.63(13) ?
    C6 C8 N3 C14 . . . . -96.79(14) ?
    C7 C8 N3 C14 . . . . 148.08(11) ?
    C9 C8 N3 C14 . . . . 28.74(14) ?
    C12 C11 N3 C8 . . . . -139.59(16) ?
    C12 C11 N3 C14 . . . . -7.8(2) ?
    C13 C14 N3 C8 . . . . 121.37(13) ?
    C15 C14 N3 C8 . . . . -4.22(15) ?
    C13 C14 N3 C11 . . . . -14.42(16) ?
    C15 C14 N3 C11 . . . . -140.01(13) ?
loop_
    _geom_hbond_atom_site_label_D
    _geom_hbond_atom_site_label_H
    _geom_hbond_atom_site_label_A
    _geom_hbond_site_symmetry_A
    _geom_hbond_distance_DH
    _geom_hbond_distance_HA
    _geom_hbond_distance_DA
    _geom_hbond_angle_DHA
    N1 H1A O4 2_665 0.86 2.00 2.8401(15) 167.2
    O3 H3A O4 . 0.82 2.23 2.8686(15) 135.2
data_global
_journal_date_recd_electronic     2011-12-06
_journal_date_accepted     2011-12-23
_journal_name_full     'Acta Crystallographica, Section E'
_journal_year     2012
_journal_volume     68
_journal_issue      2
_journal_page_first     o277
_journal_page_last     o277
_journal_paper_category     QO
_journal_paper_doi     10.1107/S1600536811055449
_journal_coeditor_code     BT5744
_publ_contact_author_name     'G. Usha'
_publ_contact_author_address
;
Department of Physics
Queen Mary's College
Chennai-4
Tamilnadu
India
;
_publ_contact_author_email     'guqmc@yahoo.com'
_publ_contact_author_fax     ?
_publ_contact_author_phone     '9150761514'
_publ_section_title
;\
2'-Hydroxymethyl-1'-(4-methylphenyl)-2'-nitro-1',2',5',6',7',7a'-\
hexahydrospiro[indoline-3,3'-pyrrolizin]-2-one
;
loop_
    _publ_author_name
    _publ_author_address
    'Sathya, S.'
;Department of Physics
Queen Mary's College
Chennai-4
Tamilnadu
India
;
    'Bhaskaran, Sundari'
;Department of Physics
Queen Mary's College
Chennai-4
Tamilnadu
India
;
    'Usha, G.'
;Department of Physics
Queen Mary's College
Chennai-4
Tamilnadu
India
;
    'Sivakumar, N.'
;Department of Organic Chemistry
University of Madras
Guindy Campus
Chennai-25
Tamilnadu
India
;
    'Bakthadoss, M.'
;Department of Organic Chemistry
University of Madras
Guindy Campus
Chennai-25
Tamilnadu
India
;
