# Supplementary material for: 2′-Hy­droxy­methyl-1′-(4-methyl­phen­yl)-2′-nitro-1′,2′,5′,6′,7′,7a′-hexa­hydro­spiro­[indoline-3,3′-pyrrolizin]-2-one
Source: Acta Crystallogr Sect E Struct Rep Online. 2012 Jan 7;68(Pt 2):o277. doi: 10.1107/S1600536811055449 (PMC3274974; doi:10.1107/S1600536811055449)
Supplement: Supplementary file 2 [file e-68-0o277-Isup2.hkl]

#
# h,k,l, Fc-squared, Fo-squared, sigma(Fo-squared) and status flag
#
data_I
_shelx_title ' SSMXGQM3_0m in P-1'
_shelx_refln_list_code          4
_shelx_F_calc_maximum       91.92
_exptl_crystal_F_000       416.00
_reflns_d_resolution_high  0.7482
 
loop_
 _symmetry_equiv_pos_as_xyz
 'x, y, z'
 '-x, -y, -z'
 
_cell_length_a     8.9172
_cell_length_b     9.9953
_cell_length_c    11.5931
_cell_angle_alpha  81.257
_cell_angle_beta   76.638
_cell_angle_gamma  83.805
 
_shelx_F_squared_multiplier     1.000
 
loop_
 _refln_index_h
 _refln_index_k
 _refln_index_l
 _refln_F_squared_calc
 _refln_F_squared_meas
 _refln_F_squared_sigma
 _refln_observed_status
   1   0   0       31.94       31.91      0.57 o
   2   0   0       69.64       58.19      0.78 o
   3   0   0        3.67        3.37      0.35 o
   4   0   0      150.04      159.85      2.02 o
   5   0   0      180.27      166.64      2.26 o
   6   0   0       28.21       25.92      0.70 o
   7   0   0       89.60      100.23      1.77 o
   8   0   0      325.32      317.26      6.05 o
   9   0   0        0.00       -0.87      0.87 o
  10   0   0        1.89       -2.14      2.14 o
  11   0   0        3.63        3.77      2.65 o
 -11   1   0       10.05        9.68      3.34 o
 -10   1   0       12.71        6.85      2.74 o
  -9   1   0       10.56        5.98      1.18 o
  -8   1   0       27.00       25.87      1.29 o
  -7   1   0      137.92      138.83      2.29 o
  -6   1   0       21.41       20.72      0.63 o
  -5   1   0       19.94       21.07      0.72 o
  -4   1   0      197.11      194.34      2.53 o
  -3   1   0       10.69       11.45      0.41 o
  -2   1   0      715.14      805.07     10.12 o
  -1   1   0     2952.89     2981.77     37.13 o
   0   1   0      105.18       99.06      1.40 o
   1   1   0     2790.93     2928.33     35.19 o
   2   1   0     1133.24     1106.59     11.73 o
   3   1   0        4.88        6.66      0.27 o
   4   1   0     1524.56     1660.83     18.41 o
   5   1   0        0.77        2.52      0.27 o
   6   1   0       55.19       54.05      1.15 o
   7   1   0       20.66       20.68      0.82 o
   8   1   0       49.14       43.24      1.44 o
   9   1   0        0.14       -0.56      0.83 o
  10   1   0       11.82       10.53      2.65 o
  11   1   0       15.53       20.98      3.34 o
 -11   2   0       16.80       14.99      3.77 o
 -10   2   0       39.99       41.03      2.65 o
  -9   2   0        1.70       -0.02      0.99 o
  -8   2   0        5.98        4.56      0.75 o
  -7   2   0      263.10      242.07      4.30 o
  -6   2   0       33.20       31.41      0.97 o
  -5   2   0      468.32      476.88      7.00 o
  -4   2   0      106.59       93.55      1.40 o
  -3   2   0     1415.42     1476.17     19.10 o
  -2   2   0     2262.37     2411.35     27.77 o
  -1   2   0     1757.66     1636.83     19.40 o
   0   2   0       34.42       50.47      0.65 o
   1   2   0     1086.16     1050.57     14.05 o
   2   2   0     2319.23     2411.28     32.65 o
   3   2   0       90.19       83.24      1.15 o
   4   2   0      916.87     1000.38     12.20 o
   5   2   0        8.67        7.86      0.45 o
   6   2   0      111.91      115.51      1.90 o
   7   2   0       12.43       12.00      1.42 o
   8   2   0       11.29        9.67      0.81 o
   9   2   0        0.81        0.88      0.55 o
  10   2   0       18.05       17.69      2.09 o
  11   2   0        1.87        6.42      2.57 o
 -11   3   0        2.56        1.35      2.44 o
 -10   3   0        4.76        2.53      2.78 o
  -9   3   0        0.02       -0.72      1.06 o
  -8   3   0       44.22       44.95      1.98 o
  -7   3   0       24.80       21.78      0.98 o
  -6   3   0      138.39      144.15      2.82 o
  -5   3   0      133.06      135.14      1.98 o
  -4   3   0      123.27      124.16      1.85 o
  -3   3   0      747.27      850.64     11.06 o
  -2   3   0      114.78      114.26      1.77 o
  -1   3   0      920.54      910.79      9.52 o
   0   3   0      216.90      193.14      2.33 o
   1   3   0      416.00      438.81      5.15 o
   2   3   0       57.29       53.06      0.86 o
   3   3   0      539.62      608.68      7.14 o
   4   3   0       26.93       13.06      0.43 o
   5   3   0       94.86      101.46      1.55 o
   6   3   0      161.28      161.18      2.60 o
   7   3   0       11.04        9.82      0.74 o
   8   3   0       38.85       38.99      1.44 o
   9   3   0        7.67        7.28      0.93 o
  10   3   0        0.02        1.10      1.23 o
  11   3   0        0.05        1.05      1.38 o
 -10   4   0       17.12       13.49      1.84 o
  -9   4   0        6.18        4.63      0.96 o
  -8   4   0        6.82        8.06      1.35 o
  -7   4   0       16.59       17.72      1.16 o
  -6   4   0      208.61      209.93      3.83 o
  -5   4   0        6.86        5.37      0.55 o
  -4   4   0      847.47      897.08     13.25 o
  -3   4   0        0.97        2.45      0.50 o
  -2   4   0      234.89      238.48      3.23 o
  -1   4   0      451.86      444.44      4.80 o
   0   4   0       30.40       26.67      0.51 o
   1   4   0       95.81       96.21      1.23 o
   2   4   0      166.94      166.96      2.30 o
   3   4   0     1701.82     1698.71     21.09 o
   4   4   0       14.54       13.37      0.82 o
   5   4   0       46.50       43.76      1.15 o
   6   4   0      148.97      151.00      3.50 o
   7   4   0        0.04       -0.30      0.41 o
   8   4   0       17.69       13.99      0.88 o
   9   4   0        5.88        7.29      0.97 o
  10   4   0       16.03       21.33      1.55 o
  11   4   0        3.84        2.91      1.54 o
 -10   5   0       10.91       11.80      3.00 o
  -9   5   0       21.88       22.65      2.01 o
  -8   5   0        3.06        2.25      0.78 o
  -7   5   0       10.05       13.04      1.24 o
  -6   5   0       75.34       75.39      2.05 o
  -5   5   0      296.23      266.29      5.03 o
  -4   5   0       37.58       32.44      1.12 o
  -3   5   0       38.52       31.07      0.85 o
  -2   5   0      107.75      111.71      2.06 o
  -1   5   0      200.46      229.48      2.64 o
   0   5   0       22.37       22.36      0.65 o
   1   5   0      151.60      147.32      1.84 o
   2   5   0      591.77      609.70      7.21 o
   3   5   0       80.49       99.39      1.47 o
   4   5   0      118.06      135.90      2.64 o
   5   5   0      210.07      228.19      3.90 o
   6   5   0        7.68        6.33      1.09 o
   7   5   0       47.06       45.24      1.48 o
   8   5   0        9.33        6.50      0.86 o
   9   5   0       17.05       21.45      1.35 o
  10   5   0        2.03        3.15      0.97 o
  11   5   0        0.92        1.37      1.03 o
  -9   6   0        0.02       -0.40      1.12 o
  -8   6   0        9.19       11.02      1.59 o
  -7   6   0       16.34       17.65      1.10 o
  -6   6   0        2.29        1.67      0.59 o
  -5   6   0      109.35       95.95      2.61 o
  -4   6   0       51.96       56.80      1.62 o
  -3   6   0       18.60       21.72      0.83 o
  -2   6   0      127.17      140.21      1.97 o
  -1   6   0      229.68      259.41      3.28 o
   0   6   0      161.96      169.89      2.25 o
   1   6   0       93.59      101.29      1.39 o
   2   6   0       46.65       43.66      0.78 o
   3   6   0       78.85       95.25      1.55 o
   4   6   0       41.81       39.34      1.10 o
   5   6   0       14.79       17.91      0.85 o
   6   6   0       33.59       32.96      1.23 o
   7   6   0       67.69       54.24      2.23 o
   8   6   0       44.05       48.46      1.90 o
   9   6   0        3.26        3.79      0.85 o
  10   6   0        5.19        5.65      1.15 o
  -9   7   0       32.76       38.02      2.05 o
  -8   7   0       38.85       46.36      3.14 o
  -7   7   0        0.02        0.62      1.13 o
  -6   7   0       19.90       24.96      1.59 o
  -5   7   0        3.76        3.55      0.69 o
  -4   7   0      250.31      218.17      4.82 o
  -3   7   0      112.59      113.34      2.61 o
  -2   7   0      174.52      171.12      2.85 o
  -1   7   0      204.48      214.45      3.01 o
   0   7   0      550.97      536.73      7.24 o
   1   7   0       28.48       30.54      0.73 o
   2   7   0      121.51      124.63      1.96 o
   3   7   0        7.67        7.26      0.46 o
   4   7   0       21.00       19.94      0.88 o
   5   7   0        9.02       10.67      0.70 o
   6   7   0       25.38       27.81      1.13 o
   7   7   0       11.93        9.87      1.48 o
   8   7   0       13.88       14.61      1.14 o
   9   7   0       23.37       26.36      1.54 o
  10   7   0        1.01        0.84      0.77 o
  -8   8   0       12.87       14.19      1.51 o
  -7   8   0        4.40        3.47      1.87 o
  -6   8   0        7.79        8.29      0.98 o
  -5   8   0        3.12        3.24      0.72 o
  -4   8   0       45.29       34.07      1.57 o
  -3   8   0      106.34       99.37      3.22 o
  -2   8   0        1.25        1.18      0.46 o
  -1   8   0       87.87       72.23      1.67 o
   0   8   0        5.37        6.97      0.39 o
   1   8   0        0.04        0.02      0.23 o
   2   8   0      437.33      440.94      6.10 o
   3   8   0      149.64      148.32      3.11 o
   4   8   0        7.26        7.02      0.67 o
   5   8   0        1.54        0.19      0.40 o
   6   8   0       22.88       22.47      1.18 o
   7   8   0       10.14        9.50      0.95 o
   8   8   0       34.53       30.38      3.18 o
   9   8   0       10.04        9.96      1.14 o
  -7   9   0        0.38       -0.61      0.74 o
  -6   9   0       73.28       86.54      2.83 o
  -5   9   0        0.11        0.66      0.59 o
  -4   9   0        0.86        1.76      0.61 o
  -3   9   0      102.71      108.45      2.93 o
  -2   9   0      311.06      296.30      5.50 o
  -1   9   0        6.37        6.00      0.63 o
   0   9   0      176.62      177.21      3.54 o
   1   9   0       91.06       98.79      2.28 o
   2   9   0       12.53       12.60      0.82 o
   3   9   0       32.26       28.73      1.26 o
   4   9   0       72.12       64.87      2.63 o
   5   9   0        0.09        0.33      0.48 o
   6   9   0        0.09       -0.19      0.44 o
   7   9   0        0.58        0.93      0.66 o
   8   9   0        5.81        6.65      0.95 o
   9   9   0        9.85        8.60      1.22 o
  -6  10   0        0.08        0.18      0.75 o
  -5  10   0        3.64        0.70      0.71 o
  -4  10   0        2.70        3.70      0.76 o
  -3  10   0       15.97       11.95      1.00 o
  -2  10   0        5.16        4.60      0.67 o
  -1  10   0        0.02       -0.01      0.44 o
   0  10   0        7.77        8.04      0.71 o
   1  10   0        4.63        5.97      0.71 o
   2  10   0       21.56       18.58      1.06 o
   3  10   0        8.24        5.80      0.70 o
   4  10   0       37.18       27.15      1.30 o
   5  10   0        7.85        6.63      1.38 o
   6  10   0        0.91        2.07      0.65 o
   7  10   0        0.01       -0.27      0.57 o
   8  10   0        0.06       -0.62      0.62 o
  -5  11   0       17.94       20.63      1.88 o
  -4  11   0        0.81        0.29      1.20 o
  -3  11   0        1.77        1.16      0.63 o
  -2  11   0        0.11       -0.25      0.50 o
  -1  11   0        6.64        7.43      0.78 o
   0  11   0        0.02        0.10      0.54 o
   1  11   0        1.67        1.60      0.70 o
   2  11   0        4.59        4.36      0.70 o
   3  11   0        1.67        1.77      0.58 o
   4  11   0        0.68       -0.18      0.57 o
   5  11   0       18.84       15.49      1.08 o
   6  11   0       37.10       46.12      1.89 o
   7  11   0        4.68        2.63      1.42 o
  -4  12   0        7.58       10.28      1.63 o
  -3  12   0        0.09       -0.10      0.69 o
  -2  12   0       21.32       24.32      1.85 o
  -1  12   0        0.00       -0.39      0.62 o
   0  12   0        0.63        0.25      0.62 o
   1  12   0       12.44       11.77      1.10 o
   2  12   0        1.28        2.23      1.11 o
   3  12   0        1.91        2.16      1.32 o
   4  12   0        0.39       -0.18      0.53 o
   5  12   0        2.11        1.48      1.37 o
  -1  13   0        4.43        5.66      2.31 o
   0  13   0        0.35       -0.67      1.15 o
   1  13   0       11.68       12.32      1.13 o
   2  13   0        0.61        1.06      0.71 o
  -1 -13   1        0.27       -0.60      1.07 o
   0 -13   1       13.27       15.46      2.14 o
  -5 -12   1        4.96        5.48      0.92 o
  -4 -12   1        0.56        1.58      1.42 o
  -3 -12   1        0.01       -0.24      0.73 o
  -2 -12   1        0.40        0.52      0.77 o
  -1 -12   1        4.27        7.61      3.34 o
   0 -12   1        2.77        0.95      0.81 o
   1 -12   1        0.01        0.18      0.69 o
   2 -12   1       17.83       19.84      1.25 o
   3 -12   1       25.09       29.60      2.81 o
  -6 -11   1        1.66        1.30      1.25 o
  -5 -11   1       10.10       10.23      0.99 o
  -4 -11   1        3.29        1.40      0.65 o
  -3 -11   1        8.52       11.58      0.99 o
  -2 -11   1        0.21        0.61      0.57 o
  -1 -11   1       38.11       39.36      3.08 o
   0 -11   1        1.12        1.01      0.63 o
   1 -11   1        2.87        4.08      0.83 o
   2 -11   1        0.87        0.81      0.85 o
   3 -11   1        0.34        1.12      0.65 o
   4 -11   1        0.09       -0.60      0.60 o
   5 -11   1        3.67        4.88      1.82 o
  -7 -10   1        0.70        0.78      0.69 o
  -6 -10   1        0.00        0.80      0.58 o
  -5 -10   1        3.02        1.72      0.64 o
  -4 -10   1       18.00       17.55      1.23 o
  -3 -10   1      113.51      122.86      3.36 o
  -2 -10   1       15.37       15.58      1.29 o
  -1 -10   1       79.94       86.72      2.60 o
   0 -10   1        5.23        6.44      0.73 o
   1 -10   1        1.29        0.96      0.53 o
   2 -10   1       13.49       12.10      0.91 o
   3 -10   1        7.56        6.42      0.78 o
   4 -10   1        0.73        0.27      0.82 o
   5 -10   1        4.22        4.44      0.86 o
   6 -10   1       12.72       13.66      1.30 o
  -8  -9   1        3.07        1.71      1.21 o
  -7  -9   1        6.22        4.05      0.78 o
  -6  -9   1        6.27        4.55      0.72 o
  -5  -9   1        0.28       -0.34      0.50 o
  -4  -9   1      175.90      174.54      4.27 o
  -3  -9   1       26.70       27.75      2.62 o
  -2  -9   1       28.63       22.67      1.17 o
  -1  -9   1      286.65      310.52      7.85 o
   0  -9   1      134.78      136.27      2.91 o
   1  -9   1       90.88       80.29      2.07 o
   2  -9   1       44.79       42.50      1.46 o
   3  -9   1       27.94       30.01      1.27 o
   4  -9   1       11.06        8.56      0.91 o
   5  -9   1       12.19        9.28      1.08 o
   6  -9   1        6.97        7.20      0.98 o
   7  -9   1       17.05       15.96      1.39 o
  -9  -8   1        5.39        6.85      1.03 o
  -8  -8   1        0.19        0.62      1.18 o
  -7  -8   1        9.13       11.88      1.01 o
  -6  -8   1       56.94       59.91      3.50 o
  -5  -8   1        0.48        0.86      0.49 o
  -4  -8   1       37.69       32.76      1.36 o
  -3  -8   1        2.16        2.45      0.50 o
  -2  -8   1       14.37       15.53      0.85 o
  -1  -8   1      169.52      170.52      3.05 o
   0  -8   1      107.58       99.23      2.05 o
   1  -8   1       44.73       43.79      1.83 o
   2  -8   1      148.06      135.90      2.95 o
   3  -8   1      209.34      195.74      3.96 o
   4  -8   1       94.90       93.42      2.67 o
   5  -8   1       11.21       11.13      1.00 o
   6  -8   1        2.01        3.89      0.80 o
   7  -8   1        0.13       -0.08      0.70 o
   8  -8   1        9.59        9.92      1.22 o
  -9  -7   1       14.77       16.69      1.41 o
  -8  -7   1        0.00        1.03      1.15 o
  -7  -7   1       45.35       49.16      1.94 o
  -6  -7   1       11.27        7.66      0.82 o
  -5  -7   1       30.79       21.50      1.02 o
  -4  -7   1       47.41       40.85      1.35 o
  -3  -7   1        7.88        6.96      0.58 o
  -2  -7   1      103.40      101.07      1.70 o
  -1  -7   1        7.43        9.41      0.43 o
   0  -7   1       53.99       42.07      0.93 o
   1  -7   1      355.57      382.49      6.12 o
   2  -7   1        9.93       10.57      0.64 o
   3  -7   1      193.25      190.75      3.20 o
   4  -7   1       75.95       80.98      2.34 o
   5  -7   1       80.76       63.00      2.10 o
   6  -7   1       31.73       33.34      1.61 o
   7  -7   1       19.27       18.02      1.29 o
   8  -7   1        0.20        0.84      0.81 o
   9  -7   1        1.06        1.94      1.47 o
 -10  -6   1        7.74       10.15      1.21 o
  -9  -6   1        0.40        0.51      0.67 o
  -8  -6   1       40.29       40.97      3.04 o
  -7  -6   1       14.76       14.15      1.02 o
  -6  -6   1       22.81       20.65      1.03 o
  -5  -6   1        0.45       -0.21      0.36 o
  -4  -6   1        2.18        3.90      0.48 o
  -3  -6   1        5.60        8.06      0.46 o
  -2  -6   1       74.71       83.85      1.34 o
  -1  -6   1        0.00        0.94      0.20 o
   0  -6   1       22.93       20.31      0.53 o
   1  -6   1      265.13      267.89      4.62 o
   2  -6   1      201.97      194.52      2.78 o
   3  -6   1       97.54       98.25      2.05 o
   4  -6   1       13.67       17.34      0.98 o
   5  -6   1       73.78       52.58      1.79 o
   6  -6   1        0.83       -0.46      0.46 o
   7  -6   1        4.11        6.45      0.97 o
   8  -6   1        0.29        0.85      0.68 o
   9  -6   1        0.26       -0.55      0.72 o
 -10  -5   1       12.59       15.86      1.37 o
  -9  -5   1       11.78       12.16      1.68 o
  -8  -5   1       27.94       26.68      1.48 o
  -7  -5   1        0.93        2.07      0.58 o
  -6  -5   1      166.84      159.66      3.41 o
  -5  -5   1       19.19       21.55      0.96 o
  -4  -5   1        0.31        0.44      0.33 o
  -3  -5   1      190.49      212.45      4.04 o
  -2  -5   1       34.02       29.66      0.63 o
  -1  -5   1       24.68       35.07      0.68 o
   0  -5   1      299.39      281.79      3.47 o
   1  -5   1       62.06       57.49      0.99 o
   2  -5   1        0.38        0.13      0.15 o
   3  -5   1        0.04        0.17      0.19 o
   4  -5   1        1.91        2.91      0.45 o
   5  -5   1       15.39       12.48      0.77 o
   6  -5   1        1.84        1.39      0.49 o
   7  -5   1       53.85       56.87      2.05 o
   8  -5   1        4.12        7.21      0.99 o
   9  -5   1        1.88        3.10      0.86 o
  10  -5   1        0.00       -1.54      1.54 o
 -11  -4   1        0.13        1.08      1.76 o
 -10  -4   1        0.99        3.08      0.88 o
  -9  -4   1       34.10       36.42      1.74 o
  -8  -4   1       52.74       44.99      2.57 o
  -7  -4   1        3.47        1.72      0.54 o
  -6  -4   1       87.81       87.72      2.19 o
  -5  -4   1      517.35      537.86      8.45 o
  -4  -4   1      201.25      265.68      3.86 o
  -3  -4   1      941.67     1024.28     13.60 o
  -2  -4   1       17.33       14.28      0.50 o
  -1  -4   1       10.79        9.90      0.31 o
   0  -4   1       66.54       75.18      1.07 o
   1  -4   1        6.24        5.77      0.26 o
   2  -4   1     1599.75     1867.52     20.17 o
   3  -4   1        4.10        3.30      0.33 o
   4  -4   1        4.73        5.58      0.45 o
   5  -4   1        1.34        1.59      0.44 o
   6  -4   1      105.63      101.09      2.24 o
   7  -4   1       30.19       31.53      2.11 o
   8  -4   1        0.41       -0.52      0.52 o
   9  -4   1        3.26        2.50      2.01 o
  10  -4   1       15.24       14.58      1.91 o
 -11  -3   1       21.52       22.96      2.63 o
 -10  -3   1       39.95       39.13      2.90 o
  -9  -3   1        0.32        0.14      0.63 o
  -8  -3   1       25.42       17.98      1.05 o
  -7  -3   1       58.21       57.84      1.74 o
  -6  -3   1       82.70      103.53      2.40 o
  -5  -3   1      146.38      160.02      2.27 o
  -4  -3   1      222.09      240.61      3.51 o
  -3  -3   1      322.74      336.43      5.64 o
  -2  -3   1     1373.86     1449.50     20.68 o
  -1  -3   1     1934.32     1947.52     23.42 o
   0  -3   1      423.14      458.29      5.66 o
   1  -3   1      122.47      147.38      1.88 o
   2  -3   1     1965.42     2133.74     25.28 o
   3  -3   1      718.25      782.10     10.20 o
   4  -3   1       13.72       12.76      0.65 o
   5  -3   1      634.91      658.08      9.31 o
   6  -3   1      175.59      166.50      3.32 o
   7  -3   1      138.14      140.26      2.85 o
   8  -3   1      146.36      149.48      4.49 o
   9  -3   1        0.23       -0.67      0.92 o
  10  -3   1        8.63       10.41      1.74 o
  11  -3   1        0.96        0.35      1.51 o
 -11  -2   1        5.20        4.11      2.57 o
 -10  -2   1       14.53       15.94      2.44 o
  -9  -2   1       55.40       49.93      3.18 o
  -8  -2   1        4.60        5.78      0.69 o
  -7  -2   1       10.37        8.98      0.69 o
  -6  -2   1        0.06        0.48      0.44 o
  -5  -2   1      597.98      641.66      8.17 o
  -4  -2   1      418.81      442.78      5.60 o
  -3  -2   1      661.10      699.76      8.87 o
  -2  -2   1      594.86      575.25      6.96 o
  -1  -2   1      905.86      926.11     12.17 o
   0  -2   1     2121.79     2112.22     25.40 o
   1  -2   1        7.09        6.52      0.25 o
   2  -2   1       23.48       19.43      0.48 o
   3  -2   1      478.05      517.86      6.46 o
   4  -2   1        0.00        0.56      0.26 o
   5  -2   1        0.02        0.06      0.31 o
   6  -2   1        6.59        6.47      0.56 o
   7  -2   1       10.65        9.78      0.81 o
   8  -2   1       69.66       65.84      1.81 o
   9  -2   1        0.29       -0.96      0.96 o
  10  -2   1        9.27        9.81      1.71 o
  11  -2   1        0.42       -1.34      1.34 o
 -11  -1   1        0.80        0.94      2.48 o
 -10  -1   1        3.26        3.00      2.23 o
  -9  -1   1       10.48       12.99      1.49 o
  -8  -1   1        3.75        4.63      0.64 o
  -7  -1   1        8.20        9.91      0.63 o
  -6  -1   1      316.53      301.97      3.91 o
  -5  -1   1      121.27      151.08      2.10 o
  -4  -1   1      769.18      882.94     10.33 o
  -3  -1   1      203.49      181.79      2.21 o
  -2  -1   1     4110.26     4227.96     49.98 o
  -1  -1   1     5070.23     4961.23     64.73 o
   0  -1   1     1271.61     1267.40     15.09 o
   1  -1   1      491.58      498.21      5.66 o
   2  -1   1     6617.04     6545.63     78.72 o
   3  -1   1     1042.79     1068.04     12.36 o
   4  -1   1      910.86      987.27     11.55 o
   5  -1   1      155.28      146.60      2.04 o
   6  -1   1      102.89       88.65      1.46 o
   7  -1   1        6.16        4.08      0.42 o
   8  -1   1      443.30      448.29      9.86 o
   9  -1   1       47.47       52.70      3.14 o
  10  -1   1       13.12       13.57      1.72 o
  11  -1   1        1.19       -1.80      2.48 o
 -11   0   1        1.26       -0.77      2.57 o
 -10   0   1        1.47       -1.88      1.97 o
  -9   0   1        4.10        3.29      1.63 o
  -8   0   1       13.89       14.38      1.59 o
  -7   0   1        4.13        2.74      0.41 o
  -6   0   1      178.43      185.51      2.60 o
  -5   0   1       46.94       41.60      0.84 o
  -4   0   1        9.51        4.28      0.27 o
  -3   0   1      214.55      212.48      2.78 o
  -2   0   1        2.60        4.83      0.35 o
  -1   0   1     3597.36     3542.28     47.83 o
   0   0   1     1456.22     1452.94     19.28 o
   1   0   1     5897.11     5491.50     71.33 o
   2   0   1     4647.91     4680.47     62.23 o
   3   0   1       54.63       45.72      0.77 o
   4   0   1      400.81      437.22      5.60 o
   5   0   1        2.88        3.17      0.34 o
   6   0   1       11.78       11.85      0.62 o
   7   0   1      112.18      105.12      1.70 o
   8   0   1        2.37        2.73      0.49 o
   9   0   1       39.51       37.56      3.18 o
  10   0   1        0.17       -0.58      1.48 o
  11   0   1       16.26       17.47      3.43 o
 -11   1   1        0.37       -0.09      2.65 o
 -10   1   1        3.33        2.57      2.48 o
  -9   1   1       30.26       30.55      1.81 o
  -8   1   1      326.26      323.36      8.07 o
  -7   1   1      176.16      181.68      3.17 o
  -6   1   1       24.72       22.31      0.90 o
  -5   1   1       81.14       66.01      1.20 o
  -4   1   1        0.04        0.09      0.15 o
  -3   1   1       27.35       18.68      0.45 o
  -2   1   1      179.35      154.86      1.95 o
  -1   1   1     1389.71     1326.38     18.33 o
   0   1   1     3982.00     3649.51     90.08 o
   1   1   1       56.15       45.82      0.88 o
   2   1   1     4543.50     4594.82     47.01 o
   3   1   1      483.21      494.14      5.56 o
   4   1   1      770.96      829.82      8.93 o
   5   1   1      962.00      988.57     11.73 o
   6   1   1        7.71        6.87      0.40 o
   7   1   1        1.39        0.62      0.39 o
   8   1   1      207.61      203.86      3.41 o
   9   1   1        2.76        1.04      1.09 o
  10   1   1        3.00        1.50      1.57 o
  11   1   1        1.67        0.60      2.48 o
 -11   2   1        2.44        6.17      3.17 o
 -10   2   1       35.59       44.42      2.82 o
  -9   2   1       29.86       27.95      2.03 o
  -8   2   1        0.17       -0.04      0.57 o
  -7   2   1       57.43       56.57      1.97 o
  -6   2   1       15.81       14.16      0.68 o
  -5   2   1        8.48        7.40      0.45 o
  -4   2   1       14.36       11.99      0.41 o
  -3   2   1      671.97      663.83      7.84 o
  -2   2   1     1141.74     1181.82     13.89 o
  -1   2   1      234.96      221.50      3.38 o
   0   2   1        4.59        5.05      0.28 o
   1   2   1     3321.42     3281.09     54.01 o
   2   2   1      346.25      321.00      3.97 o
   3   2   1      634.08      781.24      8.69 o
   4   2   1       15.40       16.60      0.42 o
   5   2   1      377.03      411.54      4.79 o
   6   2   1       93.13      112.05      1.79 o
   7   2   1       76.05       76.93      1.59 o
   8   2   1       18.43       15.42      0.82 o
   9   2   1       38.72       38.45      2.08 o
  10   2   1       16.60       22.67      2.48 o
  11   2   1       16.14       14.47      3.08 o
 -10   3   1       12.50       15.51      2.44 o
  -9   3   1        1.44        1.24      1.17 o
  -8   3   1       69.59       64.60      2.06 o
  -7   3   1      125.46      123.59      2.92 o
  -6   3   1      369.06      350.39      5.83 o
  -5   3   1      214.94      217.79      3.52 o
  -4   3   1       33.31       34.08      0.75 o
  -3   3   1        0.20        0.07      0.18 o
  -2   3   1      280.48      290.96      3.99 o
  -1   3   1      411.08      413.52      4.85 o
   0   3   1       13.21        9.39      0.42 o
   1   3   1      321.33      323.33      5.21 o
   2   3   1       23.85       26.03      0.48 o
   3   3   1      354.87      344.77      4.12 o
   4   3   1      757.20      800.34      8.98 o
   5   3   1      160.55      185.83      2.66 o
   6   3   1       99.50       98.23      1.72 o
   7   3   1       11.30       10.46      0.64 o
   8   3   1        0.63        0.31      0.49 o
   9   3   1        7.98       10.67      1.06 o
  10   3   1       40.01       43.83      2.42 o
  11   3   1       24.80       24.75      2.42 o
 -10   4   1        0.28        0.64      1.39 o
  -9   4   1        0.04        0.01      0.74 o
  -8   4   1       42.88       44.43      2.51 o
  -7   4   1        0.66        0.47      0.52 o
  -6   4   1      601.57      592.92      9.37 o
  -5   4   1        2.80        6.29      1.65 o
  -4   4   1      101.62      101.00      2.05 o
  -3   4   1      109.14      132.55      2.05 o
  -2   4   1     1801.21     2062.62     24.83 o
  -1   4   1      999.47     1016.95     11.63 o
   0   4   1       32.99       30.38      0.57 o
   1   4   1        4.19        3.22      0.15 o
   2   4   1      340.39      369.93      4.75 o
   3   4   1       99.89      104.98      1.67 o
   4   4   1       55.52       65.28      1.07 o
   5   4   1       22.33       20.66      0.61 o
   6   4   1        0.06       -0.13      0.33 o
   7   4   1        0.45       -0.44      0.44 o
   8   4   1       51.16       45.09      1.77 o
   9   4   1        0.07       -0.39      0.62 o
  10   4   1       13.44       14.28      1.21 o
  11   4   1        0.50        2.48      1.44 o
 -10   5   1       14.64       13.15      1.95 o
  -9   5   1        2.78        2.21      1.26 o
  -8   5   1       10.54       13.37      1.29 o
  -7   5   1       27.55       26.92      1.63 o
  -6   5   1       15.28       15.69      1.08 o
  -5   5   1       23.64       27.78      1.13 o
  -4   5   1      727.70      760.27     12.56 o
  -3   5   1      131.54      140.26      3.02 o
  -2   5   1       17.34       18.25      0.61 o
  -1   5   1       12.62       12.99      0.35 o
   0   5   1      172.06      212.46      2.77 o
   1   5   1       30.59       34.20      0.62 o
   2   5   1      101.59      107.09      1.49 o
   3   5   1       35.69       40.73      0.80 o
   4   5   1        1.53        2.33      0.28 o
   5   5   1      126.32      138.17      2.70 o
   6   5   1      221.57      212.12      4.14 o
   7   5   1       38.85       53.97      1.62 o
   8   5   1       11.78       10.40      1.06 o
   9   5   1        7.18        9.07      0.96 o
  10   5   1        8.84       11.69      1.30 o
  11   5   1       10.79        7.78      1.15 o
  -9   6   1        3.32        2.74      0.92 o
  -8   6   1        1.22        1.13      0.83 o
  -7   6   1        2.20        2.95      0.72 o
  -6   6   1       41.82       42.88      1.54 o
  -5   6   1       61.11       45.91      1.84 o
  -4   6   1      308.21      296.02      5.45 o
  -3   6   1       86.02       80.43      1.92 o
  -2   6   1       62.07       58.74      1.16 o
  -1   6   1       84.39       99.00      1.34 o
   0   6   1      935.78      966.27     11.83 o
   1   6   1      161.18      149.77      1.99 o
   2   6   1      623.90      628.63      7.55 o
   3   6   1        1.47        3.21      0.25 o
   4   6   1      291.46      321.73      4.36 o
   5   6   1       28.05       25.03      0.83 o
   6   6   1       22.95       26.90      1.50 o
   7   6   1        0.60        0.71      0.49 o
   8   6   1        7.92        7.54      1.63 o
   9   6   1        0.32        1.23      0.63 o
  10   6   1        3.22        6.79      1.42 o
  -9   7   1        2.85        1.92      0.96 o
  -8   7   1        2.11        0.37      0.84 o
  -7   7   1        0.61        0.10      0.63 o
  -6   7   1        0.77        1.17      0.64 o
  -5   7   1       79.87       72.05      2.27 o
  -4   7   1        0.02        0.25      0.67 o
  -3   7   1        2.68        3.65      0.47 o
  -2   7   1        4.15        4.18      0.48 o
  -1   7   1      180.91      185.23      2.53 o
   0   7   1      188.02      200.38      2.77 o
   1   7   1       19.10       18.10      0.47 o
   2   7   1      105.21      100.96      1.42 o
   3   7   1       45.09       37.94      0.77 o
   4   7   1      169.99      187.00      3.41 o
   5   7   1       24.21       20.94      1.07 o
   6   7   1        1.28        0.94      0.85 o
   7   7   1       28.06       33.79      1.50 o
   8   7   1       43.13       48.04      2.56 o
   9   7   1        0.06       -0.05      1.00 o
  10   7   1        5.64        7.91      1.11 o
  -8   8   1        2.43        1.15      0.85 o
  -7   8   1       21.16       28.14      1.61 o
  -6   8   1       11.29       14.77      1.14 o
  -5   8   1       24.80       24.65      1.77 o
  -4   8   1       12.13        9.04      0.83 o
  -3   8   1       36.36       40.24      2.64 o
  -2   8   1       75.73       69.82      1.83 o
  -1   8   1       29.73       30.19      0.74 o
   0   8   1      152.90      160.74      2.35 o
   1   8   1      139.73      134.38      2.02 o
   2   8   1        0.14       -0.15      0.18 o
   3   8   1        0.13       -0.33      0.33 o
   4   8   1      176.55      159.90      3.27 o
   5   8   1       20.19       24.51      1.01 o
   6   8   1        2.72        3.57      0.63 o
   7   8   1        3.01        2.01      0.63 o
   8   8   1       50.54       52.59      2.03 o
   9   8   1        0.01        1.43      0.76 o
  -7   9   1       61.45       75.13      4.17 o
  -6   9   1        8.35       11.45      1.13 o
  -5   9   1       14.70       13.41      1.09 o
  -4   9   1       13.50       12.49      1.27 o
  -3   9   1       15.28       11.68      0.91 o
  -2   9   1        0.16       -0.12      0.49 o
  -1   9   1      154.39      137.44      2.92 o
   0   9   1      320.49      326.12      5.39 o
   1   9   1      629.07      638.21      9.30 o
   2   9   1       42.26       36.29      0.89 o
   3   9   1       30.33       25.29      0.98 o
   4   9   1       16.19       19.72      1.76 o
   5   9   1        2.68        3.35      0.65 o
   6   9   1        1.39        0.90      0.55 o
   7   9   1        0.03       -0.62      1.03 o
   8   9   1        0.02        0.21      0.65 o
   9   9   1       18.40       17.73      1.63 o
  -6  10   1        4.52        3.46      0.91 o
  -5  10   1       31.69       33.31      1.69 o
  -4  10   1        1.77        1.65      0.66 o
  -3  10   1       21.53       19.26      1.25 o
  -2  10   1        0.16        0.68      0.52 o
  -1  10   1        8.92        8.34      0.71 o
   0  10   1       11.40       11.61      1.06 o
   1  10   1      135.34      140.89      2.96 o
   2  10   1      225.66      224.93      4.97 o
   3  10   1       65.96       66.92      2.37 o
   4  10   1        8.16        8.84      0.97 o
   5  10   1        1.42        0.68      0.55 o
   6  10   1        1.38        1.93      0.62 o
   7  10   1        6.31        6.28      0.83 o
   8  10   1        2.75        3.77      0.87 o
  -5  11   1        7.19        7.38      2.76 o
  -4  11   1       10.71        9.85      1.06 o
  -3  11   1        0.93        1.40      0.62 o
  -2  11   1        5.07        5.57      0.73 o
  -1  11   1        0.06       -0.23      0.56 o
   0  11   1       13.55       16.33      0.92 o
   1  11   1       10.53        9.07      1.58 o
   2  11   1        9.76       12.13      0.81 o
   3  11   1        1.27        0.77      0.46 o
   4  11   1        3.27        2.94      0.78 o
   5  11   1        6.47        9.19      0.87 o
   6  11   1        4.41        2.27      1.27 o
   7  11   1        0.29       -0.25      0.63 o
  -4  12   1        6.18        9.85      1.54 o
  -3  12   1       36.39       42.09      2.11 o
  -2  12   1        1.99        1.04      0.69 o
  -1  12   1        0.74       -0.09      0.59 o
   0  12   1        9.48       10.62      1.00 o
   1  12   1        1.61        1.27      0.58 o
   2  12   1        8.05        8.95      2.31 o
   3  12   1       24.98       20.26      1.09 o
   4  12   1        0.08        0.55      0.47 o
   5  12   1        4.94        4.08      1.28 o
  -1  13   1        3.57        3.82      0.89 o
   0  13   1        0.00       -0.58      0.68 o
   1  13   1        1.12        1.22      0.66 o
   2  13   1        0.89        0.17      0.53 o
   3  13   1        1.51        1.70      1.16 o
  -4 -12   2        5.42        8.14      1.05 o
  -3 -12   2        2.03        0.97      0.77 o
  -2 -12   2        0.19        0.35      1.20 o
  -1 -12   2       11.35       14.35      1.41 o
   0 -12   2        6.80        9.73      1.39 o
   1 -12   2       37.00       40.45      2.01 o
   2 -12   2        4.59        4.42      1.01 o
   3 -12   2        0.00        0.03      0.73 o
  -6 -11   2        1.19        0.26      1.09 o
  -5 -11   2       10.95        8.90      1.00 o
  -4 -11   2        5.58        5.62      1.10 o
  -3 -11   2       21.49       30.04      1.56 o
  -2 -11   2        7.88        8.84      1.11 o
  -1 -11   2       36.94       42.46      2.09 o
   0 -11   2        5.94        4.50      0.97 o
   1 -11   2        2.49        1.29      0.73 o
   2 -11   2        3.99        5.61      0.80 o
   3 -11   2        0.58       -0.27      0.59 o
   4 -11   2        4.24        4.27      0.87 o
   5 -11   2        1.25        1.21      0.87 o
  -7 -10   2        0.00        0.34      0.73 o
  -6 -10   2        1.25        3.43      0.77 o
  -5 -10   2       30.25       23.55      1.53 o
  -4 -10   2        1.79        2.72      0.69 o
  -3 -10   2       10.24       10.43      0.96 o
  -2 -10   2       20.08       19.87      1.76 o
  -1 -10   2        6.46        2.75      0.80 o
   0 -10   2       36.85       31.46      1.71 o
   1 -10   2       39.79       35.84      1.93 o
   2 -10   2        0.57        0.32      0.53 o
   3 -10   2        2.14        1.00      0.59 o
   4 -10   2       18.52       21.17      1.36 o
   5 -10   2       16.07       15.99      1.53 o
   6 -10   2        0.00        0.41      0.77 o
  -8  -9   2        0.17       -0.10      0.66 o
  -7  -9   2        0.04       -0.20      0.63 o
  -6  -9   2        9.60       10.32      1.03 o
  -5  -9   2        0.89        1.59      0.58 o
  -4  -9   2        0.00        0.08      0.51 o
  -3  -9   2       40.29       41.08      1.70 o
  -2  -9   2       14.15       16.42      1.06 o
  -1  -9   2       17.57       18.49      1.15 o
   0  -9   2        2.82        1.70      0.72 o
   1  -9   2       46.85       53.75      1.67 o
   2  -9   2       42.09       47.49      1.60 o
   3  -9   2       36.91       38.79      1.47 o
   4  -9   2        0.34        0.33      0.52 o
   5  -9   2        4.68        4.76      0.85 o
   6  -9   2       19.91       20.65      1.55 o
   7  -9   2        0.82        0.97      0.81 o
  -9  -8   2        1.02        0.49      0.82 o
  -8  -8   2        2.05        1.15      0.71 o
  -7  -8   2        9.52       12.19      1.07 o
  -6  -8   2       11.34       10.33      1.49 o
  -5  -8   2       33.97       21.97      1.60 o
  -4  -8   2        2.46        0.70      0.53 o
  -3  -8   2       18.79       19.14      1.07 o
  -2  -8   2        3.49        2.15      0.55 o
  -1  -8   2        4.86        4.61      0.55 o
   0  -8   2      189.46      195.82      3.86 o
   1  -8   2      416.97      399.49      7.85 o
   2  -8   2        0.10       -0.28      0.57 o
   3  -8   2       93.90       97.58      2.41 o
   4  -8   2       85.46       71.37      2.28 o
   5  -8   2      203.08      194.11      5.40 o
   6  -8   2       51.40       52.13      2.05 o
   7  -8   2        0.74        0.66      0.71 o
   8  -8   2        0.91        2.09      1.77 o
  -9  -7   2        0.21       -0.42      0.73 o
  -8  -7   2       13.11       13.81      1.22 o
  -7  -7   2       11.05        9.60      1.00 o
  -6  -7   2       22.17       17.04      1.15 o
  -5  -7   2       62.76       65.79      2.15 o
  -4  -7   2       67.25       74.45      2.02 o
  -3  -7   2       20.22       25.43      1.07 o
  -2  -7   2        6.92        7.90      0.65 o
  -1  -7   2       36.78       35.83      1.03 o
   0  -7   2      191.68      187.03      3.29 o
   1  -7   2       72.74       85.76      1.84 o
   2  -7   2       60.58       60.62      1.51 o
   3  -7   2      228.91      216.96      3.83 o
   4  -7   2      220.21      175.96      4.10 o
   5  -7   2      114.62      101.23      2.84 o
   6  -7   2       14.91       17.87      1.45 o
   7  -7   2       30.62       38.04      1.78 o
   8  -7   2        3.05        3.38      1.04 o
   9  -7   2       19.70       24.29      1.66 o
 -10  -6   2        1.80        0.62      0.83 o
  -9  -6   2       14.99       14.43      1.28 o
  -8  -6   2        4.61        1.88      1.46 o
  -7  -6   2      114.32       99.89      3.00 o
  -6  -6   2        0.41        0.47      0.58 o
  -5  -6   2        5.33        3.85      0.63 o
  -4  -6   2       12.03       12.70      0.79 o
  -3  -6   2      110.85      106.34      2.42 o
  -2  -6   2        0.04        0.45      0.26 o
  -1  -6   2       59.53       59.22      1.44 o
   0  -6   2       57.25       59.17      1.21 o
   1  -6   2       31.97       29.16      0.80 o
   2  -6   2        6.87        3.94      0.41 o
   3  -6   2       47.94       49.84      1.33 o
   4  -6   2        3.78        2.79      0.54 o
   5  -6   2        2.23        0.64      0.51 o
   6  -6   2        1.99        0.16      0.53 o
   7  -6   2        5.17        3.91      0.78 o
   8  -6   2        2.35        3.71      0.84 o
   9  -6   2        2.22        2.65      1.92 o
 -10  -5   2        7.50        5.55      1.08 o
  -9  -5   2        0.06        0.30      0.71 o
  -8  -5   2        5.87       10.35      1.76 o
  -7  -5   2        8.99        8.98      0.94 o
  -6  -5   2      188.11      196.14      4.08 o
  -5  -5   2        0.81        0.33      0.53 o
  -4  -5   2       22.56       24.20      0.99 o
  -3  -5   2      336.13      348.11      5.77 o
  -2  -5   2       39.58       64.40      1.09 o
  -1  -5   2       60.97       73.85      1.19 o
   0  -5   2        0.32        0.60      0.17 o
   1  -5   2      179.77      230.82      2.95 o
   2  -5   2      138.00      153.30      2.42 o
   3  -5   2       29.62       28.49      0.87 o
   4  -5   2       13.36       14.04      0.91 o
   5  -5   2       50.37       44.82      1.32 o
   6  -5   2       77.76       82.35      2.55 o
   7  -5   2        1.27        0.96      0.64 o
   8  -5   2        0.02       -0.15      0.62 o
   9  -5   2       12.05       11.14      1.22 o
  10  -5   2       10.63        9.16      1.75 o
 -10  -4   2        7.49        7.34      1.85 o
  -9  -4   2        1.22        1.71      0.75 o
  -8  -4   2        1.47        3.19      0.71 o
  -7  -4   2       75.08       77.99      2.16 o
  -6  -4   2        2.02        4.66      0.68 o
  -5  -4   2       14.04       15.73      0.88 o
  -4  -4   2        5.15        4.67      0.47 o
  -3  -4   2      422.55      444.49      6.18 o
  -2  -4   2      171.57      170.99      2.75 o
  -1  -4   2       25.98       42.22      0.77 o
   0  -4   2      190.38      176.02      2.39 o
   1  -4   2      712.47      696.43      8.13 o
   2  -4   2      182.62      176.45      2.31 o
   3  -4   2       55.36       65.14      1.31 o
   4  -4   2        0.70        1.82      0.26 o
   5  -4   2       11.64       13.61      1.14 o
   6  -4   2       15.33       18.86      0.97 o
   7  -4   2       49.09       58.02      1.64 o
   8  -4   2        1.35        2.05      0.82 o
   9  -4   2       20.08       21.74      1.95 o
  10  -4   2       10.55        9.72      2.23 o
 -10  -3   2        1.63        3.72      2.36 o
  -9  -3   2       12.11       11.46      1.14 o
  -8  -3   2       29.25       27.58      1.49 o
  -7  -3   2        9.58        8.81      1.23 o
  -6  -3   2       23.26       20.51      0.99 o
  -5  -3   2       14.50       17.30      0.76 o
  -4  -3   2      544.85      565.45      7.78 o
  -3  -3   2        0.48       -0.17      0.18 o
  -2  -3   2       27.85       33.52      0.74 o
  -1  -3   2     3289.30     3567.39     45.76 o
   0  -3   2     1032.33     1026.82     12.51 o
   1  -3   2       20.50       11.45      0.34 o
   2  -3   2        0.17        0.34      0.22 o
   3  -3   2       98.49      113.21      1.69 o
   4  -3   2      394.22      413.76      5.65 o
   5  -3   2       24.23       26.64      0.85 o
   6  -3   2       11.46       13.38      0.73 o
   7  -3   2        0.88        0.99      0.84 o
   8  -3   2       31.56       28.13      1.19 o
   9  -3   2       11.34       11.43      2.65 o
  10  -3   2       37.44       38.92      2.71 o
  11  -3   2        1.72       -0.77      2.27 o
 -11  -2   2        5.87        7.88      2.65 o
 -10  -2   2       21.86       27.78      3.85 o
  -9  -2   2        1.53        2.06      1.50 o
  -8  -2   2       57.49       53.15      2.07 o
  -7  -2   2       47.54       49.27      1.51 o
  -6  -2   2       30.55       33.73      1.15 o
  -5  -2   2       52.44       46.70      1.10 o
  -4  -2   2        7.03       10.71      0.66 o
  -3  -2   2       69.07       83.86      1.50 o
  -2  -2   2      316.02      353.13      4.61 o
  -1  -2   2        2.57        3.67      0.30 o
   0  -2   2     1028.66     1004.55     11.20 o
   1  -2   2      217.50      251.31      3.03 o
   2  -2   2      517.91      472.52      5.23 o
   3  -2   2      442.25      442.44      5.58 o
   4  -2   2      915.22     1051.93     12.30 o
   5  -2   2        2.91        2.46      0.31 o
   6  -2   2        0.77        1.34      0.43 o
   7  -2   2      469.70      437.50      7.12 o
   8  -2   2        4.10        4.69      0.61 o
   9  -2   2        1.27       -0.45      0.99 o
  10  -2   2       11.45       10.72      1.63 o
  11  -2   2       34.23       34.08      2.64 o
 -11  -1   2        4.08        5.82      2.91 o
 -10  -1   2        0.01       -0.43      1.97 o
  -9  -1   2       18.51       15.74      2.00 o
  -8  -1   2        0.82        0.36      0.94 o
  -7  -1   2       60.31       55.67      1.60 o
  -6  -1   2       11.34       10.00      0.75 o
  -5  -1   2        4.43        7.22      0.38 o
  -4  -1   2        4.80        5.72      0.55 o
  -3  -1   2       23.11       34.41      0.71 o
  -2  -1   2       10.45        9.35      0.33 o
  -1  -1   2        7.19        5.30      0.26 o
   0  -1   2     1256.07     1203.80     16.05 o
   1  -1   2      431.82      426.09      5.25 o
   2  -1   2      871.17      907.15     10.98 o
   3  -1   2     1667.19     1685.93     21.77 o
   4  -1   2       95.46      117.62      1.65 o
   5  -1   2     1239.02     1341.81     15.00 o
   6  -1   2      161.10      170.54      2.40 o
   7  -1   2       48.26       53.34      1.20 o
   8  -1   2      432.04      444.42     10.04 o
   9  -1   2       72.61       81.31      4.17 o
  10  -1   2        5.15        3.64      1.81 o
  11  -1   2       15.15       15.76      2.83 o
 -11   0   2        8.51       10.62      3.08 o
 -10   0   2       18.66       20.30      3.43 o
  -9   0   2       10.87        9.45      1.85 o
  -8   0   2      216.61      212.65      6.07 o
  -7   0   2       10.81        7.86      0.70 o
  -6   0   2      296.29      302.12      4.28 o
  -5   0   2      289.33      301.58      4.06 o
  -4   0   2      362.86      394.27      4.85 o
  -3   0   2      912.53      914.72     10.68 o
  -2   0   2       63.94       42.43      0.81 o
  -1   0   2      171.77      203.83      2.68 o
   0   0   2     7689.17     6977.32     79.60 o
   1   0   2     1811.85     1821.17     23.93 o
   2   0   2     1345.69     1351.11     16.33 o
   3   0   2     8449.17     8421.11     96.36 o
   4   0   2      354.28      379.44      4.81 o
   5   0   2        0.11        0.22      0.16 o
   6   0   2       10.40       11.89      0.71 o
   7   0   2      205.65      199.39      3.14 o
   8   0   2       56.28       54.01      1.50 o
   9   0   2        9.93       13.43      1.29 o
  10   0   2       19.92       19.75      1.82 o
  11   0   2        0.47        0.94      2.57 o
 -10   1   2        8.28        4.37      2.83 o
  -9   1   2        0.91       -0.43      2.06 o
  -8   1   2        6.73        5.48      0.91 o
  -7   1   2       50.69       46.62      1.58 o
  -6   1   2       10.85       11.17      0.76 o
  -5   1   2       74.84       76.77      1.32 o
  -4   1   2       15.97       17.27      0.51 o
  -3   1   2       41.32       50.93      1.03 o
  -2   1   2      170.16      143.52      1.93 o
  -1   1   2      531.39      552.22      6.64 o
   0   1   2      416.39      434.58      4.84 o
   1   1   2     4314.22     4316.06     60.89 o
   2   1   2     5045.09     5055.30     57.29 o
   3   1   2     5909.46     6085.18     70.69 o
   4   1   2        1.00        1.20      0.16 o
   5   1   2       39.11       29.14      0.60 o
   6   1   2      139.45      135.81      1.86 o
   7   1   2       30.57       31.82      0.89 o
   8   1   2        2.96        4.10      0.51 o
   9   1   2        0.07        0.29      0.83 o
  10   1   2        0.76        0.77      2.06 o
  11   1   2        8.50        6.59      2.65 o
 -10   2   2       52.13       58.92      5.31 o
  -9   2   2       10.15       10.62      2.18 o
  -8   2   2       49.39       53.62      1.90 o
  -7   2   2        7.62        9.13      0.76 o
  -6   2   2        0.03        0.78      0.39 o
  -5   2   2       17.13       20.83      0.87 o
  -4   2   2      128.07      145.14      2.05 o
  -3   2   2       97.94       94.97      1.39 o
  -2   2   2      701.63      772.44      9.46 o
  -1   2   2        5.85        6.64      0.48 o
   0   2   2      406.59      396.95      5.27 o
   1   2   2     5739.22     5653.93     68.04 o
   2   2   2       23.38       18.10      0.33 o
   3   2   2       27.61       33.77      0.60 o
   4   2   2      884.36      932.05     10.41 o
   5   2   2      273.44      278.62      3.33 o
   6   2   2       99.58      102.69      1.53 o
   7   2   2        2.68        3.51      0.39 o
   8   2   2       64.52       66.30      1.65 o
   9   2   2        6.31        7.49      0.80 o
  10   2   2        1.78        1.53      1.15 o
  11   2   2        0.10       -1.11      2.06 o
 -10   3   2       16.21       20.27      2.27 o
  -9   3   2        6.26        5.90      2.10 o
  -8   3   2        6.76        8.62      0.91 o
  -7   3   2       14.27       12.91      0.94 o
  -6   3   2        8.15        8.65      0.67 o
  -5   3   2       81.47       70.19      1.54 o
  -4   3   2      103.23       98.32      1.53 o
  -3   3   2       11.22       13.48      0.95 o
  -2   3   2      626.61      665.75      8.35 o
  -1   3   2     1929.80     1945.01     26.70 o
   0   3   2      654.00      677.52      8.38 o
   1   3   2      878.09      857.57     11.42 o
   2   3   2      710.64      766.80      9.31 o
   3   3   2       13.16       12.31      0.36 o
   4   3   2       62.13       47.57      0.75 o
   5   3   2      264.46      257.78      3.37 o
   6   3   2       69.91       74.01      1.32 o
   7   3   2       15.36       20.08      0.74 o
   8   3   2       47.61       47.86      1.81 o
   9   3   2        4.04        3.58      0.74 o
  10   3   2        1.39        2.47      0.79 o
  11   3   2        0.17       -1.07      1.17 o
 -10   4   2        0.08       -1.28      1.35 o
  -9   4   2        2.09        0.94      1.30 o
  -8   4   2       10.29        7.78      1.52 o
  -7   4   2        2.54        3.50      0.68 o
  -6   4   2        0.04        0.72      0.52 o
  -5   4   2      176.97      184.69      3.39 o
  -4   4   2      483.23      511.04      9.85 o
  -3   4   2      141.89      159.78      3.05 o
  -2   4   2       86.14       92.17      1.52 o
  -1   4   2      170.34      216.36      3.09 o
   0   4   2      481.14      495.12      6.23 o
   1   4   2       33.14       31.65      0.82 o
   2   4   2      151.44      115.58      1.59 o
   3   4   2       96.88       91.99      1.31 o
   4   4   2      302.52      338.22      3.94 o
   5   4   2       55.67       60.76      1.10 o
   6   4   2       77.47       66.77      1.23 o
   7   4   2        3.77        2.49      0.49 o
   8   4   2        0.04        0.62      0.51 o
   9   4   2       41.63       48.68      1.93 o
  10   4   2        1.07        2.18      1.50 o
  11   4   2        0.71        1.06      0.94 o
  -9   5   2       34.58       36.52      2.39 o
  -8   5   2       17.48       15.62      1.64 o
  -7   5   2        1.76        1.59      0.59 o
  -6   5   2        3.08        2.44      0.57 o
  -5   5   2      619.31      580.45      9.18 o
  -4   5   2      191.66      191.82      3.71 o
  -3   5   2      144.68      172.62      2.66 o
  -2   5   2       19.26       21.90      0.65 o
  -1   5   2       18.91       17.86      0.48 o
   0   5   2      760.07      722.37      8.49 o
   1   5   2      508.02      508.03     10.65 o
   2   5   2      694.14      702.11      9.34 o
   3   5   2      476.09      503.80      6.07 o
   4   5   2       33.95       29.47      0.66 o
   5   5   2        4.60        7.16      0.38 o
   6   5   2       44.81       50.87      1.20 o
   7   5   2       15.80       13.35      0.85 o
   8   5   2       65.79       67.29      2.21 o
   9   5   2        0.58       -0.56      0.80 o
  10   5   2        0.01        0.35      0.67 o
  11   5   2        2.70        3.36      0.95 o
  -9   6   2        2.09        0.76      0.83 o
  -8   6   2        5.67        3.00      1.15 o
  -7   6   2        5.66        5.07      1.44 o
  -6   6   2       11.19       10.30      1.16 o
  -5   6   2       36.17       31.65      1.25 o
  -4   6   2      139.57      132.49      2.87 o
  -3   6   2       66.04       73.36      2.36 o
  -2   6   2      120.45      118.33      1.94 o
  -1   6   2      431.01      514.41      5.85 o
   0   6   2      127.41      121.51      1.65 o
   1   6   2        6.01        4.42      0.49 o
   2   6   2       20.23       27.58      0.57 o
   3   6   2       54.73       54.41      0.92 o
   4   6   2      649.55      657.40      8.43 o
   5   6   2        0.52       -0.27      0.27 o
   6   6   2        9.53        9.48      0.63 o
   7   6   2       23.69       23.15      1.17 o
   8   6   2       23.13       21.95      1.37 o
   9   6   2       21.54       22.89      1.33 o
  10   6   2        1.41        2.84      1.05 o
  11   6   2       13.88       19.10      1.63 o
  -9   7   2       24.61       24.84      2.48 o
  -8   7   2       43.44       48.19      2.12 o
  -7   7   2        6.54        4.75      0.87 o
  -6   7   2        1.27        1.53      0.65 o
  -5   7   2       25.86       29.03      1.38 o
  -4   7   2       42.98       43.18      1.58 o
  -3   7   2      110.97      106.78      2.44 o
  -2   7   2      105.27       90.66      2.11 o
  -1   7   2        8.17        7.94      0.54 o
   0   7   2      123.48      125.35      1.84 o
   1   7   2        2.09        1.33      0.35 o
   2   7   2       38.63       39.27      0.75 o
   3   7   2      202.86      221.25      2.92 o
   4   7   2      168.10      165.84      2.33 o
   5   7   2       12.82       11.57      0.76 o
   6   7   2        0.03        0.50      0.40 o
   7   7   2        4.07        2.56      0.71 o
   8   7   2       23.41       22.84      1.30 o
   9   7   2       14.50       15.24      1.62 o
  10   7   2        3.27        4.32      1.04 o
  -8   8   2       46.69       58.29      2.51 o
  -7   8   2       12.37       12.88      1.22 o
  -6   8   2        7.61        5.58      0.85 o
  -5   8   2       39.47       37.91      1.65 o
  -4   8   2       44.02       39.63      1.84 o
  -3   8   2       81.84       69.38      2.06 o
  -2   8   2      199.24      181.58      4.03 o
  -1   8   2       71.17       65.45      1.09 o
   0   8   2        7.13        7.05      0.32 o
   1   8   2        5.73        6.91      0.30 o
   2   8   2       10.95       12.90      0.41 o
   3   8   2      523.36      502.71      6.49 o
   4   8   2       20.04       20.44      0.81 o
   5   8   2       22.45       26.31      1.27 o
   6   8   2       21.69       23.68      1.09 o
   7   8   2        1.79        1.39      0.66 o
   8   8   2        0.00        0.41      0.66 o
   9   8   2       50.72       61.96      3.30 o
  10   8   2        0.02        0.31      0.73 o
  -7   9   2        4.18        2.73      1.15 o
  -6   9   2        0.96        0.75      0.67 o
  -5   9   2       27.36       25.06      2.85 o
  -4   9   2        0.09        0.17      0.54 o
  -3   9   2       34.43       34.87      1.44 o
  -2   9   2       27.19       25.56      1.50 o
  -1   9   2       12.37        9.35      1.27 o
   0   9   2      205.64      205.86      2.96 o
   1   9   2       16.11       17.15      0.57 o
   2   9   2        3.01        3.88      0.29 o
   3   9   2        0.00        0.12      0.64 o
   4   9   2       99.43       99.81      2.13 o
   5   9   2       88.82       91.09      3.18 o
   6   9   2        0.72        0.61      0.81 o
   7   9   2        3.41        2.97      0.69 o
   8   9   2        5.06        9.62      0.95 o
   9   9   2        0.85        1.85      0.75 o
  -6  10   2       23.71       31.20      3.49 o
  -5  10   2        0.06       -0.62      0.62 o
  -4  10   2       32.52       33.27      1.61 o
  -3  10   2       13.55       16.73      1.09 o
  -2  10   2       16.93       13.59      0.97 o
  -1  10   2        4.08        4.67      0.59 o
   0  10   2        4.54        6.63      0.89 o
   1  10   2       83.83       77.59      1.37 o
   2  10   2       15.97       14.07      0.65 o
   3  10   2       10.31       11.97      0.70 o
   4  10   2       17.04       17.34      1.30 o
   5  10   2        4.63        5.79      1.21 o
   6  10   2        5.66        4.96      0.70 o
   7  10   2        1.07        1.41      0.63 o
   8  10   2        0.23        0.26      0.69 o
  -5  11   2        4.23        3.89      0.90 o
  -4  11   2        0.02       -0.34      0.67 o
  -3  11   2       12.07       13.11      1.17 o
  -2  11   2       13.04       13.88      1.00 o
  -1  11   2        0.35        0.66      0.51 o
   0  11   2       20.70       21.11      1.00 o
   1  11   2        2.10        2.27      0.48 o
   2  11   2       57.68       58.65      1.74 o
   3  11   2       24.14       27.74      1.09 o
   4  11   2       13.75       12.06      0.93 o
   5  11   2       21.77       22.36      2.02 o
   6  11   2       14.69       19.74      1.17 o
   7  11   2       12.35       13.60      1.07 o
  -3  12   2        3.09        1.48      0.81 o
  -2  12   2        4.35        3.94      0.81 o
  -1  12   2       16.74       19.19      1.07 o
   0  12   2        8.95        8.32      0.77 o
   1  12   2        9.97       10.07      1.66 o
   2  12   2        1.19        2.13      0.64 o
   3  12   2        4.99        5.97      0.94 o
   4  12   2        9.19        5.94      0.63 o
   5  12   2       14.41       17.98      1.09 o
   6  12   2        2.73        2.48      0.69 o
  -1  13   2       16.92       19.78      1.26 o
   0  13   2        8.88        9.24      1.11 o
   1  13   2        0.50        0.55      1.67 o
   2  13   2        0.04       -0.02      1.15 o
   3  13   2        0.68        0.52      0.41 o
  -3 -12   3        3.35        3.62      1.01 o
  -2 -12   3        4.69        6.10      2.61 o
  -1 -12   3        0.01        0.05      1.33 o
   0 -12   3       46.10       53.38      2.31 o
   1 -12   3        5.09        4.79      1.02 o
   2 -12   3        9.64       14.99      1.40 o
   3 -12   3        1.12        2.06      1.20 o
  -5 -11   3        0.43       -0.81      0.81 o
  -4 -11   3        0.19        1.02      0.70 o
  -3 -11   3        3.30        4.10      0.89 o
  -2 -11   3        2.20        3.56      1.24 o
  -1 -11   3       70.58       76.33      2.99 o
   0 -11   3        3.51        2.44      0.91 o
   1 -11   3       10.99       11.56      1.17 o
   2 -11   3        0.39       -0.22      0.57 o
   3 -11   3       25.08       27.42      1.41 o
   4 -11   3        9.69        9.49      1.15 o
   5 -11   3        4.98        5.90      1.06 o
  -6 -10   3        0.46        1.32      0.72 o
  -5 -10   3       13.20        9.52      1.25 o
  -4 -10   3        4.64        3.75      0.77 o
  -3 -10   3        4.46        3.47      0.88 o
  -2 -10   3        1.95        1.56      0.64 o
  -1 -10   3       38.90       38.19      1.98 o
   0 -10   3        7.72        8.90      1.84 o
   1 -10   3       29.85       27.20      1.55 o
   2 -10   3       47.33       53.35      1.80 o
   3 -10   3        1.43        0.45      0.64 o
   4 -10   3       16.99       19.62      1.36 o
   5 -10   3        1.31        1.11      0.73 o
   6 -10   3       19.00       23.28      1.57 o
  -7  -9   3        3.24        3.10      0.83 o
  -6  -9   3        0.64        0.19      0.62 o
  -5  -9   3        5.33        2.97      0.71 o
  -4  -9   3        7.06        8.48      0.92 o
  -3  -9   3       26.43       21.67      1.26 o
  -2  -9   3       23.00       24.06      1.72 o
  -1  -9   3       73.46       80.70      2.55 o
   0  -9   3       66.81       62.79      2.48 o
   1  -9   3        1.04        0.61      0.53 o
   2  -9   3       18.96       20.34      1.08 o
   3  -9   3       17.62       15.85      1.02 o
   4  -9   3        1.21        1.61      0.66 o
   5  -9   3        5.79        5.52      1.34 o
   6  -9   3       21.19       20.95      1.42 o
   7  -9   3       12.66       10.58      1.99 o
  -8  -8   3        0.01       -0.05      0.71 o
  -7  -8   3        0.06        0.64      0.67 o
  -6  -8   3       14.42       13.69      1.12 o
  -5  -8   3        1.75        2.59      0.70 o
  -4  -8   3       30.31       27.63      1.52 o
  -3  -8   3       30.94       31.66      1.48 o
  -2  -8   3      103.29      110.32      3.08 o
  -1  -8   3       35.95       41.24      1.63 o
   0  -8   3       90.96       90.85      2.20 o
   1  -8   3        0.00        0.29      0.45 o
   2  -8   3        2.97        3.73      0.59 o
   3  -8   3        3.73        3.96      1.12 o
   4  -8   3       15.15       11.39      1.21 o
   5  -8   3       14.76       13.42      1.13 o
   6  -8   3       33.70       29.70      2.24 o
   7  -8   3       31.12       34.50      3.21 o
   8  -8   3        0.07       -0.71      0.71 o
  -9  -7   3       14.30       15.83      2.28 o
  -8  -7   3        0.02        1.18      0.74 o
  -7  -7   3        0.01        0.08      0.85 o
  -6  -7   3       22.72       18.40      1.20 o
  -5  -7   3        0.83        1.38      0.62 o
  -4  -7   3       33.49       34.53      2.18 o
  -3  -7   3       38.44       35.26      1.52 o
  -2  -7   3        0.01        0.17      0.63 o
  -1  -7   3       33.35       28.49      0.95 o
   0  -7   3       19.50       19.52      0.83 o
   1  -7   3       26.98       30.68      1.07 o
   2  -7   3       22.37       25.59      1.00 o
   3  -7   3       27.47       25.31      1.13 o
   4  -7   3      142.65      134.97      3.43 o
   5  -7   3      120.25      119.82      3.23 o
   6  -7   3       23.77       19.42      1.27 o
   7  -7   3       53.66       53.94      2.83 o
   8  -7   3        3.39        1.38      1.25 o
   9  -7   3        2.78        3.00      1.01 o
  -9  -6   3        0.15        0.42      0.97 o
  -8  -6   3        0.68        1.86      0.72 o
  -7  -6   3       51.81       57.14      2.93 o
  -6  -6   3       14.12       20.53      1.23 o
  -5  -6   3      262.71      265.63      6.05 o
  -4  -6   3       38.58       39.76      1.97 o
  -3  -6   3       88.50       88.20      2.19 o
  -2  -6   3       15.98       20.57      0.95 o
  -1  -6   3       32.33       36.78      1.04 o
   0  -6   3        2.58        2.06      0.38 o
   1  -6   3      314.57      317.28      5.15 o
   2  -6   3       43.07       31.16      0.95 o
   3  -6   3        0.88        0.48      0.38 o
   4  -6   3       18.54       20.81      1.00 o
   5  -6   3        8.17        5.80      0.78 o
   6  -6   3        7.14        3.84      1.03 o
   7  -6   3        1.62        1.46      0.66 o
   8  -6   3        0.44       -0.32      0.66 o
   9  -6   3        4.81        9.00      1.22 o
 -10  -5   3        2.67        3.64      2.23 o
  -9  -5   3       49.10       53.06      2.28 o
  -8  -5   3        6.44        5.35      0.89 o
  -7  -5   3        2.00        0.89      0.66 o
  -6  -5   3       27.34       36.31      1.65 o
  -5  -5   3       11.14        8.09      0.75 o
  -4  -5   3       48.25       41.88      1.40 o
  -3  -5   3      466.54      438.19      8.10 o
  -2  -5   3       27.65       30.27      0.82 o
  -1  -5   3      297.11      319.69      4.20 o
   0  -5   3      283.57      302.62      4.01 o
   1  -5   3       11.24       16.74      0.51 o
   2  -5   3       15.51       16.34      0.78 o
   3  -5   3      162.42      146.94      2.70 o
   4  -5   3       52.76       54.46      1.42 o
   5  -5   3       20.75       19.86      1.15 o
   6  -5   3       61.40       58.73      1.61 o
   7  -5   3        7.42        9.90      0.99 o
   8  -5   3        0.21        0.01      0.74 o
   9  -5   3        1.64        3.23      0.91 o
  10  -5   3        0.03       -0.32      1.84 o
 -10  -4   3       23.29       23.24      2.58 o
  -9  -4   3        0.02        0.72      0.78 o
  -8  -4   3        6.89        5.47      1.48 o
  -7  -4   3        5.74        2.67      1.40 o
  -6  -4   3      126.79      123.91      2.97 o
  -5  -4   3      202.06      183.08      3.81 o
  -4  -4   3       66.12       72.93      1.89 o
  -3  -4   3       70.00       69.09      1.57 o
  -2  -4   3      332.64      382.70      5.46 o
  -1  -4   3      103.21      119.94      1.77 o
   0  -4   3      489.88      541.20      6.79 o
   1  -4   3        0.18       -0.01      0.16 o
   2  -4   3        0.69        0.43      0.22 o
   3  -4   3      194.05      190.98      2.53 o
   4  -4   3       51.98       53.93      1.23 o
   5  -4   3       30.96       33.50      1.20 o
   6  -4   3      154.54      165.14      4.53 o
   7  -4   3       37.50       37.70      1.62 o
   8  -4   3        8.64        7.64      1.37 o
   9  -4   3        9.47       10.69      3.19 o
  10  -4   3        8.56        7.34      1.62 o
 -10  -3   3       35.79       31.86      2.92 o
  -9  -3   3       11.49        7.32      1.72 o
  -8  -3   3       11.91       10.38      1.03 o
  -7  -3   3       69.01       65.77      2.46 o
  -6  -3   3      219.87      224.23      4.55 o
  -5  -3   3       70.58       58.04      1.69 o
  -4  -3   3       18.59       24.33      0.83 o
  -3  -3   3       53.45       64.15      1.25 o
  -2  -3   3      699.86      756.54      9.34 o
  -1  -3   3      717.60      751.76      9.91 o
   0  -3   3        5.13        5.38      0.32 o
   1  -3   3     2697.01     2730.31     32.71 o
   2  -3   3      719.57      735.34      8.12 o
   3  -3   3      627.17      706.40      8.24 o
   4  -3   3      368.21      381.84      4.69 o
   5  -3   3       26.40       28.13      0.76 o
   6  -3   3       89.22       89.67      2.79 o
   7  -3   3       24.92       32.37      1.22 o
   8  -3   3       24.18       27.82      1.40 o
   9  -3   3        4.28        3.95      1.06 o
  10  -3   3        0.55       -1.15      1.27 o
  11  -3   3       19.34       23.76      2.37 o
 -10  -2   3        2.76        0.80      1.54 o
  -9  -2   3       29.46       28.56      2.57 o
  -8  -2   3        8.57       11.67      1.81 o
  -7  -2   3       19.08       18.98      2.27 o
  -6  -2   3       32.25       26.84      1.19 o
  -5  -2   3        1.31        0.70      0.33 o
  -4  -2   3       25.18       21.20      0.65 o
  -3  -2   3      237.45      256.37      3.86 o
  -2  -2   3       72.54       49.16      0.98 o
  -1  -2   3        6.54        9.21      0.39 o
   0  -2   3     1111.99     1104.48     13.40 o
   1  -2   3        0.76        2.93      0.29 o
   2  -2   3       47.82       36.54      0.67 o
   3  -2   3      558.02      587.14      6.91 o
   4  -2   3      693.18      781.84      9.15 o
   5  -2   3       42.14       44.34      0.94 o
   6  -2   3       57.43       70.41      1.18 o
   7  -2   3      146.61      146.00      3.36 o
   8  -2   3       20.92       16.27      1.09 o
   9  -2   3       17.02       14.42      1.41 o
  10  -2   3       18.18       21.33      2.02 o
  11  -2   3       19.83       21.49      2.78 o
 -10  -1   3       19.08       28.86      3.60 o
  -9  -1   3       20.44       15.94      2.23 o
  -8  -1   3       18.05       25.53      1.91 o
  -7  -1   3       51.80       44.73      1.66 o
  -6  -1   3      186.85      204.30      3.05 o
  -5  -1   3       17.25       21.24      0.69 o
  -4  -1   3       15.59       12.08      0.57 o
  -3  -1   3       16.68        9.58      0.54 o
  -2  -1   3      207.39      218.80      3.01 o
  -1  -1   3      298.95      310.50      3.78 o
   0  -1   3     5801.03     5526.39     66.47 o
   1  -1   3      666.68      734.64      8.97 o
   2  -1   3       46.85       36.22      0.73 o
   3  -1   3     1642.77     1704.52     21.19 o
   4  -1   3       26.82       38.27      0.78 o
   5  -1   3      834.41      867.18     11.20 o
   6  -1   3      109.52      128.39      1.82 o
   7  -1   3       31.94       38.73      0.92 o
   8  -1   3      143.41      149.09      3.54 o
   9  -1   3        4.38        3.32      1.13 o
  10  -1   3       16.11       19.78      4.11 o
  11  -1   3       22.26       30.82      2.91 o
 -10   0   3        0.07       -1.28      2.23 o
  -9   0   3        4.37        4.49      1.69 o
  -8   0   3        3.18        3.07      1.21 o
  -7   0   3       19.66       15.87      1.12 o
  -6   0   3       88.49       92.69      1.69 o
  -5   0   3       35.35       33.60      1.09 o
  -4   0   3       35.22       40.38      0.98 o
  -3   0   3      233.70      237.65      3.04 o
  -2   0   3      412.65      456.62      6.20 o
  -1   0   3      937.43      945.31     10.54 o
   0   0   3       42.29       48.70      0.83 o
   1   0   3     3871.39     3572.22     76.43 o
   2   0   3      265.49      261.87      3.70 o
   3   0   3       20.31       20.51      0.44 o
   4   0   3      555.51      617.52      7.33 o
   5   0   3     1112.14     1191.08     13.92 o
   6   0   3       46.22       44.18      0.95 o
   7   0   3      236.94      240.63      3.53 o
   8   0   3       47.38       42.13      1.35 o
   9   0   3       26.24       25.89      1.63 o
  10   0   3       16.37       14.01      1.69 o
  11   0   3        0.31       -2.23      2.23 o
 -10   1   3       34.75       35.20      4.20 o
  -9   1   3       18.57       13.19      2.83 o
  -8   1   3       32.36       39.34      2.01 o
  -7   1   3        9.36        7.87      0.75 o
  -6   1   3       14.20       13.71      0.81 o
  -5   1   3      542.43      530.37      6.96 o
  -4   1   3        1.54        1.26      0.27 o
  -3   1   3       22.60       37.50      0.76 o
  -2   1   3      421.47      414.39      5.15 o
  -1   1   3        6.67        4.88      0.30 o
   0   1   3     1541.27     1531.48     16.59 o
   1   1   3      197.34      216.13      2.45 o
   2   1   3       54.80       47.71      1.01 o
   3   1   3      385.41      417.43      4.68 o
   4   1   3     1314.62     1254.09     15.44 o
   5   1   3      173.53      166.96      2.41 o
   6   1   3        8.15        7.18      0.38 o
   7   1   3      265.53      284.33      4.04 o
   8   1   3        1.69        2.04      0.50 o
   9   1   3       17.46       18.63      1.00 o
  10   1   3        0.01       -0.76      0.97 o
  11   1   3        3.52        1.11      2.40 o
 -10   2   3        0.00       -0.94      2.40 o
  -9   2   3        4.02        4.29      1.37 o
  -8   2   3        1.00        1.52      1.00 o
  -7   2   3        0.26       -0.22      0.46 o
  -6   2   3        0.13       -0.04      0.40 o
  -5   2   3        0.31       -0.11      0.32 o
  -4   2   3      388.31      414.92      5.57 o
  -3   2   3      192.33      159.45      2.18 o
  -2   2   3     1055.34     1054.14     13.25 o
  -1   2   3      222.45      241.98      3.26 o
   0   2   3       16.35       21.77      0.76 o
   1   2   3     5377.16     5369.34     60.71 o
   2   2   3     1689.57     1737.41     20.98 o
   3   2   3     2032.50     2203.56     28.81 o
   4   2   3      461.24      480.87      6.09 o
   5   2   3      635.01      736.82      8.30 o
   6   2   3      102.81      108.81      1.65 o
   7   2   3        0.10        0.13      0.31 o
   8   2   3       27.83       28.13      1.02 o
   9   2   3        4.67        5.84      0.85 o
  10   2   3        0.28       -0.05      0.61 o
  11   2   3        9.77       14.73      2.83 o
 -10   3   3       26.52       30.92      4.54 o
  -9   3   3        1.15       -0.16      1.46 o
  -8   3   3        1.95        0.86      0.69 o
  -7   3   3       44.62       42.58      3.09 o
  -6   3   3      107.65      103.41      3.03 o
  -5   3   3       29.28       25.62      0.90 o
  -4   3   3      334.32      331.82      5.27 o
  -3   3   3       24.60       23.27      0.68 o
  -2   3   3        1.39        2.10      0.52 o
  -1   3   3     1149.03     1194.51     21.53 o
   0   3   3     2722.42     2770.01     35.87 o
   1   3   3      346.09      377.99      4.70 o
   2   3   3      526.26      536.62      6.57 o
   3   3   3       59.35       42.07      0.64 o
   4   3   3      486.84      524.07      6.59 o
   5   3   3       61.24       46.83      0.84 o
   6   3   3        1.41        2.94      0.31 o
   7   3   3       12.30        9.21      0.61 o
   8   3   3       94.55       88.20      2.44 o
   9   3   3        0.57        1.12      0.61 o
  10   3   3        5.98        6.57      0.93 o
  11   3   3       13.64       15.91      1.99 o
 -10   4   3        0.62       -1.36      1.36 o
  -9   4   3       46.64       48.50      6.64 o
  -8   4   3       21.32       24.61      1.49 o
  -7   4   3       43.29       43.05      1.62 o
  -6   4   3      650.73      619.59     10.81 o
  -5   4   3       94.62       95.71      2.01 o
  -4   4   3        8.53        6.83      0.52 o
  -3   4   3       18.07       23.11      0.87 o
  -2   4   3      902.46      986.58     12.54 o
  -1   4   3      630.25      691.49      9.84 o
   0   4   3       70.09       63.35      0.98 o
   1   4   3     1112.34     1270.95     16.69 o
   2   4   3      215.45      227.78      2.92 o
   3   4   3      380.97      424.34      5.27 o
   4   4   3       41.17       59.03      0.97 o
   5   4   3       10.87       13.26      0.47 o
   6   4   3        8.74        8.09      0.41 o
   7   4   3      100.63       98.48      2.03 o
   8   4   3      144.43      152.03      3.42 o
   9   4   3        0.36        1.57      0.76 o
  10   4   3        0.83        0.07      0.64 o
  11   4   3        1.97        0.28      0.95 o
  -9   5   3        2.06        2.64      0.92 o
  -8   5   3        0.08       -0.68      0.68 o
  -7   5   3       66.06       65.90      2.66 o
  -6   5   3       27.35       22.15      1.71 o
  -5   5   3       32.44       31.71      1.28 o
  -4   5   3       36.50       35.75      1.13 o
  -3   5   3       10.05        8.58      0.56 o
  -2   5   3        0.14       -0.12      0.15 o
  -1   5   3      211.05      248.01      3.92 o
   0   5   3       79.14       74.79      1.55 o
   1   5   3        1.99        1.46      0.30 o
   2   5   3       95.60       84.01      1.88 o
   3   5   3      385.02      414.97      5.21 o
   4   5   3       43.19       51.03      0.83 o
   5   5   3       63.76       62.94      1.15 o
   6   5   3        0.02       -0.25      0.25 o
   7   5   3       69.50       67.46      1.89 o
   8   5   3       39.26       37.16      1.45 o
   9   5   3        8.99        8.06      0.90 o
  10   5   3        0.71        1.02      0.66 o
  11   5   3        9.40       11.77      1.23 o
  -9   6   3        0.38        0.25      1.15 o
  -8   6   3       16.25       16.79      1.58 o
  -7   6   3        0.02       -0.54      0.75 o
  -6   6   3       47.33       44.86      1.65 o
  -5   6   3       10.61       15.15      1.40 o
  -4   6   3       89.34       85.80      2.15 o
  -3   6   3      205.09      191.63      3.44 o
  -2   6   3       78.35       86.10      1.79 o
  -1   6   3      183.74      187.56      2.98 o
   0   6   3      705.47      756.31      9.83 o
   1   6   3        7.44       11.24      0.60 o
   2   6   3      182.88      180.08      2.62 o
   3   6   3       14.92       18.37      0.50 o
   4   6   3       14.01       12.40      0.47 o
   5   6   3      309.03      318.19      4.12 o
   6   6   3        9.46        8.67      0.65 o
   7   6   3        2.30        1.52      0.50 o
   8   6   3        9.90        6.69      0.73 o
   9   6   3        0.00        0.43      0.85 o
  10   6   3       10.37       13.18      1.17 o
  11   6   3       21.20       21.68      1.71 o
  -8   7   3        6.72        6.62      1.10 o
  -7   7   3        1.25        1.34      0.69 o
  -6   7   3        0.72        0.92      0.69 o
  -5   7   3        0.58        0.30      0.56 o
  -4   7   3        0.12       -0.42      0.42 o
  -3   7   3       27.09       28.97      2.55 o
  -2   7   3      329.16      319.67      5.29 o
  -1   7   3       13.67       12.68      0.62 o
   0   7   3      131.65      148.64      2.74 o
   1   7   3        1.16        1.87      0.48 o
   2   7   3       24.64       24.64      1.05 o
   3   7   3      186.02      163.67      2.36 o
   4   7   3        8.59       10.83      0.43 o
   5   7   3        0.02        0.05      0.42 o
   6   7   3       34.01       35.48      1.27 o
   7   7   3        0.23        0.36      0.46 o
   8   7   3       21.23       23.95      1.20 o
   9   7   3        1.92        1.65      1.29 o
  10   7   3       18.24       18.46      1.35 o
  -8   8   3        7.05        5.62      1.67 o
  -7   8   3       21.96       25.98      1.56 o
  -6   8   3        0.00        0.31      0.63 o
  -5   8   3       22.19       21.60      1.90 o
  -4   8   3       27.59       26.65      1.47 o
  -3   8   3       90.58      103.30      3.05 o
  -2   8   3        2.58        2.95      0.80 o
  -1   8   3       49.16       50.15      0.98 o
   0   8   3      105.81      102.89      1.68 o
   1   8   3       30.32       31.35      1.28 o
   2   8   3      116.22      106.29      2.68 o
   3   8   3       74.31       72.59      1.59 o
   4   8   3      306.07      304.76      5.15 o
   5   8   3        3.32        3.82      0.57 o
   6   8   3       55.60       57.77      1.75 o
   7   8   3       51.00       52.67      1.71 o
   8   8   3       41.65       50.35      1.90 o
   9   8   3       30.25       32.39      2.18 o
  10   8   3       19.36       22.08      1.49 o
  -7   9   3       52.43       71.67      3.47 o
  -6   9   3        0.42        0.24      0.83 o
  -5   9   3       92.28       96.52      2.86 o
  -4   9   3        0.32        0.18      0.55 o
  -3   9   3        0.04       -0.42      0.42 o
  -2   9   3       15.55       17.73      0.95 o
  -1   9   3       14.01       13.11      0.85 o
   0   9   3       48.31       45.99      0.92 o
   1   9   3      231.22      220.93      4.23 o
   2   9   3        7.97        9.05      0.71 o
   3   9   3      299.95      290.10      4.95 o
   4   9   3       20.31       20.33      0.97 o
   5   9   3       78.35       71.71      1.93 o
   6   9   3       19.61       16.20      0.92 o
   7   9   3       30.25       32.29      1.35 o
   8   9   3        3.37        4.32      1.60 o
   9   9   3       11.20        9.21      1.02 o
  -6  10   3        8.04        7.35      1.84 o
  -5  10   3        5.13        7.09      0.98 o
  -4  10   3       39.96       38.09      1.69 o
  -3  10   3        2.69        4.61      0.71 o
  -2  10   3      147.52      143.37      3.49 o
  -1  10   3        0.08       -0.26      0.40 o
   0  10   3       66.38       60.29      1.84 o
   1  10   3       10.36        7.61      0.75 o
   2  10   3      144.15      156.17      3.67 o
   3  10   3       36.09       38.68      1.22 o
   4  10   3        0.94        1.43      0.42 o
   5  10   3        5.50        4.03      0.56 o
   6  10   3        1.85        2.94      0.59 o
   7  10   3        0.06        0.13      0.56 o
   8  10   3       21.99       25.03      2.30 o
  -5  11   3        1.69        1.13      0.77 o
  -4  11   3        2.23        1.89      0.74 o
  -3  11   3        3.25        1.17      0.65 o
  -2  11   3       14.24       17.91      1.12 o
  -1  11   3        0.58        1.17      0.49 o
   0  11   3        0.85        0.91      0.42 o
   1  11   3       15.33       14.28      1.23 o
   2  11   3        6.52        5.76      1.10 o
   3  11   3        2.61        1.71      0.87 o
   4  11   3        1.53        2.53      0.45 o
   5  11   3       56.76       62.91      1.84 o
   6  11   3        0.30        0.78      0.67 o
   7  11   3       18.88       24.63      1.36 o
  -3  12   3       15.10       13.01      1.44 o
  -2  12   3        0.72        1.07      0.62 o
  -1  12   3        4.82        5.98      0.75 o
   0  12   3       42.74       45.80      1.49 o
   1  12   3       12.50       11.09      1.73 o
   2  12   3       15.91       18.15      1.96 o
   3  12   3        3.49        3.40      1.21 o
   4  12   3        0.42        0.44      0.47 o
   5  12   3       20.95       23.91      1.16 o
   6  12   3        0.01        0.71      0.80 o
  -1  13   3        0.03       -0.36      0.68 o
   0  13   3        4.02        6.08      1.64 o
   1  13   3       13.29       15.77      2.06 o
   2  13   3        4.70        6.71      1.60 o
   3  13   3        7.80        6.91      1.63 o
  -2 -12   4        0.12       -0.78      0.83 o
  -1 -12   4        0.01        0.49      0.93 o
   0 -12   4        0.03       -0.06      0.88 o
   1 -12   4       10.23       12.83      1.50 o
   2 -12   4        1.46        0.34      1.11 o
  -4 -11   4        2.68        3.41      0.89 o
  -3 -11   4        0.25       -0.69      0.69 o
  -2 -11   4        0.02        0.70      0.74 o
  -1 -11   4        3.34        3.10      1.02 o
   0 -11   4       75.30       88.89      3.49 o
   1 -11   4        0.48        0.13      0.68 o
   2 -11   4        0.86        0.29      0.71 o
   3 -11   4        1.74        1.57      0.82 o
   4 -11   4        6.97        6.14      1.04 o
  -6 -10   4        0.02        0.64      0.76 o
  -5 -10   4       12.39       11.99      1.47 o
  -4 -10   4       10.25       13.78      1.23 o
  -3 -10   4        9.56       13.49      1.65 o
  -2 -10   4        0.00       -0.74      0.75 o
  -1 -10   4        3.55        0.93      0.74 o
   0 -10   4       12.72       11.21      1.63 o
   1 -10   4        1.24        2.08      0.74 o
   2 -10   4        0.73        0.02      0.56 o
   3 -10   4        1.95        2.21      1.08 o
   4 -10   4        4.54        5.92      0.92 o
   5 -10   4        1.41        1.49      0.78 o
   6 -10   4        4.34        4.09      1.97 o
  -7  -9   4        0.14        0.58      0.78 o
  -6  -9   4        1.86        1.24      0.74 o
  -5  -9   4       12.41       10.35      1.10 o
  -4  -9   4        0.27        1.14      0.65 o
  -3  -9   4       13.03       14.24      1.51 o
  -2  -9   4        8.31        8.70      1.22 o
  -1  -9   4       49.20       44.73      1.89 o
   0  -9   4        1.03        1.01      0.74 o
   1  -9   4        0.05       -0.19      0.55 o
   2  -9   4        3.85        4.89      0.99 o
   3  -9   4       12.27       10.25      0.97 o
   4  -9   4        3.30        2.35      0.74 o
   5  -9   4        0.69        0.45      0.65 o
   6  -9   4       27.68       24.10      1.57 o
   7  -9   4        0.18       -0.04      0.78 o
  -8  -8   4        1.18        2.02      0.96 o
  -7  -8   4        4.09        4.34      0.90 o
  -6  -8   4        0.01       -0.36      0.58 o
  -5  -8   4        2.33        2.52      0.70 o
  -4  -8   4       41.70       37.58      1.98 o
  -3  -8   4       54.23       49.38      1.97 o
  -2  -8   4       91.65       81.67      2.60 o
  -1  -8   4       52.41       49.72      1.94 o
   0  -8   4        5.56        4.89      0.89 o
   1  -8   4       29.40       28.17      1.33 o
   2  -8   4        2.47        1.67      0.53 o
   3  -8   4       29.80       30.33      2.08 o
   4  -8   4        8.83       10.49      1.53 o
   5  -8   4        5.70        4.82      0.83 o
   6  -8   4       43.04       47.38      2.08 o
   7  -8   4        1.71        1.02      0.76 o
   8  -8   4       31.06       30.12      3.26 o
  -8  -7   4        1.83        3.39      1.44 o
  -7  -7   4        9.14       10.16      1.10 o
  -6  -7   4        0.50        1.86      0.74 o
  -5  -7   4       14.13       14.77      1.12 o
  -4  -7   4        1.02        1.80      0.87 o
  -3  -7   4        1.33        0.37      0.54 o
  -2  -7   4       23.05       18.58      1.15 o
  -1  -7   4       58.22       51.07      2.15 o
   0  -7   4       38.33       35.17      1.26 o
   1  -7   4      348.45      352.64      6.41 o
   2  -7   4      115.06      121.60      2.75 o
   3  -7   4       51.81       49.14      1.59 o
   4  -7   4       24.79       18.27      1.58 o
   5  -7   4       24.20       18.46      1.99 o
   6  -7   4       19.75       19.55      1.34 o
   7  -7   4       11.78       10.74      1.12 o
   8  -7   4       52.36       51.34      2.23 o
   9  -7   4       17.02       16.69      1.51 o
  -9  -6   4       23.33       26.15      2.72 o
  -8  -6   4        0.88        0.61      0.70 o
  -7  -6   4        4.89        3.95      0.83 o
  -6  -6   4       24.47       21.33      2.08 o
  -5  -6   4      104.05      101.37      2.98 o
  -4  -6   4      297.71      271.43      6.16 o
  -3  -6   4       61.99       54.26      1.71 o
  -2  -6   4      107.04      114.26      2.68 o
  -1  -6   4        9.73        7.53      0.59 o
   0  -6   4       53.31       57.33      1.41 o
   1  -6   4       36.30       38.94      1.15 o
   2  -6   4        2.18        2.49      0.43 o
   3  -6   4       41.08       45.18      1.33 o
   4  -6   4       64.47       68.68      1.89 o
   5  -6   4       74.67       71.65      2.27 o
   6  -6   4       49.15       42.46      1.75 o
   7  -6   4        0.09        0.09      0.57 o
   8  -6   4        0.04        0.42      0.70 o
   9  -6   4        8.64        9.71      1.23 o
  -9  -5   4        2.44        2.37      1.48 o
  -8  -5   4        9.19        8.92      1.12 o
  -7  -5   4       19.23       16.84      1.28 o
  -6  -5   4       20.30       20.53      2.36 o
  -5  -5   4       10.59        9.02      0.89 o
  -4  -5   4       37.64       34.59      1.36 o
  -3  -5   4      245.72      232.28      4.60 o
  -2  -5   4       25.77       25.24      1.05 o
  -1  -5   4        2.23        2.87      0.37 o
   0  -5   4       12.45       21.59      0.78 o
   1  -5   4        0.64        0.41      0.44 o
   2  -5   4      513.20      527.80      8.18 o
   3  -5   4      415.22      392.12      6.06 o
   4  -5   4      278.53      289.95      5.34 o
   5  -5   4        6.74        6.96      0.69 o
   6  -5   4       55.91       55.03      1.56 o
   7  -5   4        1.67        1.48      0.69 o
   8  -5   4        0.02       -0.49      0.60 o
   9  -5   4        8.40        7.10      1.54 o
  10  -5   4        4.48        5.04      2.27 o
  -9  -4   4        0.54       -0.89      1.39 o
  -8  -4   4       91.82       89.77      2.97 o
  -7  -4   4        0.12       -0.41      0.60 o
  -6  -4   4       62.31       66.82      2.33 o
  -5  -4   4       96.17       89.27      2.35 o
  -4  -4   4       41.21       44.74      2.36 o
  -3  -4   4      116.75      117.52      2.65 o
  -2  -4   4       18.53       33.56      1.12 o
  -1  -4   4      106.22       98.38      1.54 o
   0  -4   4      196.17      205.60      2.98 o
   1  -4   4       12.54       12.29      0.45 o
   2  -4   4        7.91       12.49      0.46 o
   3  -4   4      329.31      330.50      4.14 o
   4  -4   4      264.04      253.62      4.25 o
   5  -4   4       90.29       88.50      2.16 o
   6  -4   4        0.02        0.23      0.38 o
   7  -4   4      137.69      144.45      3.94 o
   8  -4   4       10.37        8.49      1.03 o
   9  -4   4        0.15       -0.33      1.11 o
  10  -4   4       22.68       28.41      2.31 o
 -10  -3   4        8.73        9.92      2.78 o
  -9  -3   4        2.26        2.66      1.60 o
  -8  -3   4       87.98       98.41      4.63 o
  -7  -3   4        2.97        5.17      0.84 o
  -6  -3   4        0.05       -0.56      0.56 o
  -5  -3   4      153.10      162.18      3.51 o
  -4  -3   4      161.56      149.47      3.20 o
  -3  -3   4        6.62        6.87      0.54 o
  -2  -3   4       10.77        7.21      0.33 o
  -1  -3   4       17.72       29.11      0.65 o
   0  -3   4      285.73      285.35      3.74 o
   1  -3   4      522.46      534.31      6.71 o
   2  -3   4      241.81      282.27      3.53 o
   3  -3   4      169.32      173.06      2.33 o
   4  -3   4        0.91        0.49      0.24 o
   5  -3   4       73.21       80.29      1.43 o
   6  -3   4      210.82      227.96      4.24 o
   7  -3   4       55.04       46.77      1.45 o
   8  -3   4       20.83       20.52      2.09 o
   9  -3   4       16.30       20.03      1.65 o
  10  -3   4        2.08       -0.87      1.33 o
  11  -3   4       21.78       20.57      2.87 o
 -10  -2   4       20.26       22.48      2.78 o
  -9  -2   4        0.15       -1.11      1.33 o
  -8  -2   4        0.33       -0.02      1.27 o
  -7  -2   4       47.98       41.36      1.84 o
  -6  -2   4      228.13      245.32      5.69 o
  -5  -2   4        0.39        1.71      0.53 o
  -4  -2   4      114.64       89.76      1.76 o
  -3  -2   4       74.57       84.87      1.63 o
  -2  -2   4      295.39      353.66      4.56 o
  -1  -2   4     1805.56     2043.66     24.65 o
   0  -2   4      134.22      172.84      2.36 o
   1  -2   4      339.67      374.66      4.79 o
   2  -2   4     1048.73     1011.07     11.04 o
   3  -2   4       14.67       14.90      0.70 o
   4  -2   4      115.18      124.09      2.01 o
   5  -2   4        8.88        7.89      0.45 o
   6  -2   4        4.07        5.99      0.82 o
   7  -2   4      162.16      152.13      3.00 o
   8  -2   4        7.80        8.38      1.11 o
   9  -2   4        0.68        1.44      1.63 o
  10  -2   4        7.85        6.45      1.55 o
  11  -2   4       30.95       36.30      2.71 o
 -10  -1   4        0.95        1.24      1.70 o
  -9  -1   4       18.44       22.10      2.49 o
  -8  -1   4       71.76       73.92      3.95 o
  -7  -1   4       17.94       16.65      1.60 o
  -6  -1   4       14.39       15.84      0.89 o
  -5  -1   4        0.51        0.55      0.31 o
  -4  -1   4      311.81      316.56      4.30 o
  -3  -1   4      113.82      113.70      1.83 o
  -2  -1   4        0.55        0.25      0.21 o
  -1  -1   4        0.65        0.31      0.22 o
   0  -1   4     1359.93     1408.02     17.06 o
   1  -1   4      182.25      175.47      2.62 o
   2  -1   4        4.17        3.57      0.23 o
   3  -1   4     1339.85     1281.59     16.69 o
   4  -1   4       40.02       36.53      0.93 o
   5  -1   4      305.89      328.25      4.63 o
   6  -1   4       56.29       57.09      1.14 o
   7  -1   4      219.36      232.54      3.39 o
   8  -1   4       31.71       31.33      2.89 o
   9  -1   4      114.29      136.02      4.69 o
  10  -1   4       54.56       61.94      3.12 o
  11  -1   4        0.59       -0.39      1.41 o
 -10   0   4       10.74       13.62      3.25 o
  -9   0   4        6.66       10.14      2.13 o
  -8   0   4       45.17       38.63      3.43 o
  -7   0   4      296.16      267.63      7.25 o
  -6   0   4        0.97        0.30      0.41 o
  -5   0   4      331.58      321.53      5.18 o
  -4   0   4        0.00       -0.11      0.25 o
  -3   0   4      938.51      981.68     12.45 o
  -2   0   4      382.01      459.45      6.01 o
  -1   0   4      444.52      431.56      5.42 o
   0   0   4     1279.40     1345.48     18.03 o
   1   0   4       82.08       80.28      1.29 o
   2   0   4       48.25       62.65      1.21 o
   3   0   4      574.32      596.16      8.17 o
   4   0   4        1.59        0.55      0.16 o
   5   0   4        0.08        0.30      0.22 o
   6   0   4      740.64      731.82     10.24 o
   7   0   4        2.28        3.23      0.43 o
   8   0   4      150.22      140.63      2.61 o
   9   0   4       26.59       24.09      1.79 o
  10   0   4        9.99       10.75      1.60 o
  11   0   4        4.90        0.57      1.39 o
 -10   1   4        0.68        1.54      2.48 o
  -9   1   4        8.16        4.20      2.57 o
  -8   1   4        7.38        6.57      1.78 o
  -7   1   4      100.56       90.26      2.22 o
  -6   1   4       25.95       30.36      1.18 o
  -5   1   4        9.00       10.58      0.77 o
  -4   1   4      161.47      192.63      2.82 o
  -3   1   4        0.67        1.22      0.25 o
  -2   1   4       51.28       47.14      0.92 o
  -1   1   4      652.69      623.78      7.90 o
   0   1   4      211.50      184.87      2.30 o
   1   1   4      803.07      946.63     12.31 o
   2   1   4       12.76       13.60      0.48 o
   3   1   4      273.70      261.89      4.18 o
   4   1   4      112.16      121.91      1.63 o
   5   1   4       11.65        9.71      0.37 o
   6   1   4      690.71      712.00      8.51 o
   7   1   4       14.57       16.21      0.63 o
   8   1   4       51.59       51.63      1.35 o
   9   1   4       12.82       14.21      0.92 o
  10   1   4        9.60        8.89      1.44 o
  11   1   4        9.94       13.36      3.08 o
 -10   2   4        0.12       -1.88      2.48 o
  -9   2   4        9.56        7.28      2.91 o
  -8   2   4        0.00        0.26      1.15 o
  -7   2   4        7.76        6.19      0.75 o
  -6   2   4       49.06       41.60      1.39 o
  -5   2   4       42.68       43.70      1.34 o
  -4   2   4       28.09       37.42      1.08 o
  -3   2   4      172.75      185.63      2.72 o
  -2   2   4       52.28       57.11      1.34 o
  -1   2   4      582.69      639.37      9.13 o
   0   2   4       16.74       27.82      0.53 o
   1   2   4      679.56      749.64      8.70 o
   2   2   4     1230.72     1179.35     14.31 o
   3   2   4      289.29      293.65      5.02 o
   4   2   4      124.68      119.76      2.02 o
   5   2   4      271.43      305.12      3.96 o
   6   2   4      333.65      318.79      4.33 o
   7   2   4      426.47      433.08      6.51 o
   8   2   4        2.18        0.27      0.43 o
   9   2   4       18.64       18.04      0.90 o
  10   2   4        2.17        0.99      0.68 o
  11   2   4        5.12        8.22      2.57 o
 -10   3   4        0.02       -2.31      2.74 o
  -9   3   4        0.69       -0.33      1.26 o
  -8   3   4      119.81      130.39      5.66 o
  -7   3   4       56.46       51.25      1.79 o
  -6   3   4       10.57        8.70      0.76 o
  -5   3   4        9.93        8.67      0.94 o
  -4   3   4       64.11       67.82      1.59 o
  -3   3   4      132.21      153.09      2.65 o
  -2   3   4      101.21      103.48      1.67 o
  -1   3   4      138.57      122.09      1.80 o
   0   3   4      153.31      185.36      2.54 o
   1   3   4      497.82      570.30      7.02 o
   2   3   4     1304.78     1341.65     16.19 o
   3   3   4     1336.90     1460.06     16.85 o
   4   3   4        1.38        0.11      0.30 o
   5   3   4       87.19      102.82      1.56 o
   6   3   4      479.92      501.39      7.12 o
   7   3   4        1.62        0.39      0.42 o
   8   3   4        1.69        1.00      0.40 o
   9   3   4       19.68       20.44      1.13 o
  10   3   4        0.98        1.44      0.70 o
  11   3   4        0.07        1.17      1.19 o
  -9   4   4        1.57        2.88      1.50 o
  -8   4   4       17.62       21.35      1.47 o
  -7   4   4       22.96       20.99      1.31 o
  -6   4   4       12.43       15.80      1.01 o
  -5   4   4        9.69        8.19      0.71 o
  -4   4   4      195.05      194.60      4.87 o
  -3   4   4       24.18       20.87      0.76 o
  -2   4   4      185.40      181.46      3.21 o
  -1   4   4      585.39      658.86     12.11 o
   0   4   4      956.83     1041.08     13.78 o
   1   4   4      165.09      183.01      2.47 o
   2   4   4      725.27      778.00      8.97 o
   3   4   4      104.16      142.37      2.45 o
   4   4   4        0.96        1.26      0.26 o
   5   4   4       12.88       20.24      0.48 o
   6   4   4       77.57       77.79      1.59 o
   7   4   4      256.74      249.56      4.30 o
   8   4   4       59.43       58.57      1.53 o
   9   4   4       20.39       24.08      1.19 o
  10   4   4        2.85        3.96      0.80 o
  11   4   4        3.29        4.11      0.93 o
  -9   5   4        0.09        0.44      0.91 o
  -8   5   4        0.03       -0.25      1.96 o
  -7   5   4       29.34       34.17      1.69 o
  -6   5   4      146.95      138.11      3.25 o
  -5   5   4      373.53      346.34      6.50 o
  -4   5   4       81.89       75.42      1.70 o
  -3   5   4       22.64       24.47      0.83 o
  -2   5   4        2.58        1.67      0.27 o
  -1   5   4      185.53      189.54      3.45 o
   0   5   4        0.61        1.00      0.35 o
   1   5   4      335.10      353.45      4.55 o
   2   5   4      680.61      773.45      9.62 o
   3   5   4        0.81        0.31      0.56 o
   4   5   4        2.64        5.40      0.45 o
   5   5   4       14.24       17.93      0.59 o
   6   5   4       11.99       12.74      0.61 o
   7   5   4      125.80      114.78      2.30 o
   8   5   4       45.55       51.36      1.67 o
   9   5   4        2.52        2.38      0.65 o
  10   5   4        5.24        4.61      0.85 o
  11   5   4        4.57        5.51      1.88 o
  -9   6   4        0.02       -0.34      1.11 o
  -8   6   4        5.51        4.69      1.78 o
  -7   6   4        4.98        5.08      1.72 o
  -6   6   4        0.72        1.70      0.63 o
  -5   6   4       64.45       67.81      2.31 o
  -4   6   4      165.47      147.91      3.21 o
  -3   6   4      362.60      360.21      6.16 o
  -2   6   4       20.23       23.78      1.57 o
  -1   6   4      454.34      496.24      7.94 o
   0   6   4      103.43       90.12      1.42 o
   1   6   4      210.99      209.02      2.69 o
   2   6   4        1.12        2.72      0.32 o
   3   6   4      243.41      211.72      3.06 o
   4   6   4        8.42       11.05      0.73 o
   5   6   4      576.10      581.23      9.77 o
   6   6   4        8.62        9.87      0.57 o
   7   6   4       34.13       33.99      1.27 o
   8   6   4        9.93       13.30      0.91 o
   9   6   4       11.99       16.98      1.28 o
  10   6   4        9.14       11.05      1.33 o
  11   6   4        3.22        4.56      1.10 o
  -8   7   4       50.52       49.80      3.18 o
  -7   7   4       12.88       16.78      1.34 o
  -6   7   4       15.70       16.76      1.20 o
  -5   7   4        6.93        8.37      1.28 o
  -4   7   4        9.38       10.08      0.78 o
  -3   7   4      121.55      127.33      3.11 o
  -2   7   4      197.96      184.05      3.37 o
  -1   7   4       15.98       12.36      0.50 o
   0   7   4       76.95       84.40      1.39 o
   1   7   4       13.85       16.68      0.60 o
   2   7   4        4.39        5.82      0.49 o
   3   7   4        0.24        0.03      0.24 o
   4   7   4       31.86       38.49      0.86 o
   5   7   4      388.21      379.85      7.06 o
   6   7   4      176.60      194.90      4.07 o
   7   7   4       10.02       11.27      0.82 o
   8   7   4       14.92       15.36      0.97 o
   9   7   4        1.43        3.13      0.65 o
  10   7   4        0.15        0.36      1.07 o
  -7   8   4        0.76       -0.18      0.83 o
  -6   8   4        6.98        5.53      1.77 o
  -5   8   4        4.57        3.34      1.01 o
  -4   8   4        6.84        8.37      0.86 o
  -3   8   4       11.34       12.18      0.86 o
  -2   8   4        4.41        3.79      0.63 o
  -1   8   4       78.12       74.19      1.58 o
   0   8   4      117.36      107.19      1.87 o
   1   8   4      467.92      453.48      8.69 o
   2   8   4       34.10       30.26      1.51 o
   3   8   4      241.48      237.77      3.48 o
   4   8   4      163.52      150.21      2.83 o
   5   8   4        2.25        2.45      0.47 o
   6   8   4       72.84       74.50      2.02 o
   7   8   4        1.57        2.12      0.58 o
   8   8   4        0.02        0.37      0.52 o
   9   8   4        4.01        3.95      0.98 o
  10   8   4        2.74        1.78      1.28 o
  -7   9   4        1.01        0.50      0.83 o
  -6   9   4        1.24        0.70      0.78 o
  -5   9   4        2.07        1.89      0.68 o
  -4   9   4      111.71      105.20      2.96 o
  -3   9   4        0.11       -0.42      0.42 o
  -2   9   4        2.56        1.69      0.90 o
  -1   9   4       26.04       22.16      1.33 o
   0   9   4      111.61       95.47      3.73 o
   1   9   4       37.65       34.05      1.29 o
   2   9   4       15.41       16.86      1.02 o
   3   9   4       53.52       54.19      1.05 o
   4   9   4      318.68      327.34      6.22 o
   5   9   4        5.32        5.55      0.57 o
   6   9   4       12.39       11.78      0.80 o
   7   9   4       51.99       45.85      1.86 o
   8   9   4       15.16       21.73      1.38 o
   9   9   4        1.06       -0.52      0.75 o
  -6  10   4       19.70       21.11      1.50 o
  -5  10   4        4.37        2.66      0.95 o
  -4  10   4        9.75        8.56      0.97 o
  -3  10   4       37.03       39.96      1.62 o
  -2  10   4        1.23        2.40      0.73 o
  -1  10   4        4.27        4.78      0.91 o
   0  10   4       75.15       76.93      1.88 o
   1  10   4       23.99       21.34      1.07 o
   2  10   4       11.30       10.52      0.83 o
   3  10   4       32.07       30.00      1.76 o
   4  10   4        0.04        0.17      0.36 o
   5  10   4        0.01        0.56      0.42 o
   6  10   4        2.53        1.50      0.72 o
   7  10   4       18.52       22.92      1.78 o
   8  10   4       31.88       32.90      1.82 o
  -4  11   4        0.08        0.76      0.66 o
  -3  11   4        0.09       -0.39      0.90 o
  -2  11   4        4.57        5.15      1.19 o
  -1  11   4        2.24        1.73      0.55 o
   0  11   4       14.61       18.91      0.94 o
   1  11   4       36.20       40.08      1.93 o
   2  11   4       60.91       61.45      1.92 o
   3  11   4        3.26        3.63      0.96 o
   4  11   4       27.83       27.02      1.00 o
   5  11   4        0.70       -0.22      0.43 o
   6  11   4        8.98        7.95      0.82 o
   7  11   4        7.56        6.17      0.88 o
  -3  12   4        1.48        0.13      0.67 o
  -2  12   4        1.10        0.98      0.58 o
  -1  12   4       10.71       10.80      1.60 o
   0  12   4        6.31        5.60      1.09 o
   1  12   4        3.84        4.25      0.97 o
   2  12   4        0.37        0.12      1.05 o
   3  12   4        6.20        7.26      1.06 o
   4  12   4       45.21       45.06      2.37 o
   5  12   4        8.61       12.02      1.00 o
   6  12   4        7.67       10.35      0.96 o
   0  13   4        9.00       11.83      1.68 o
   1  13   4        0.40       -1.17      1.54 o
   2  13   4       14.60       15.76      2.03 o
   3  13   4        7.40        5.82      2.14 o
  -3 -11   5        0.16       -0.04      0.90 o
  -2 -11   5        9.12       10.29      1.36 o
  -1 -11   5       18.92       19.23      1.68 o
   0 -11   5        2.51        2.83      1.04 o
   1 -11   5        0.04       -0.50      0.69 o
   2 -11   5        5.21        4.24      1.01 o
   3 -11   5       16.89       15.92      1.47 o
   4 -11   5        0.08       -1.03      1.03 o
  -5 -10   5        0.53        1.37      0.88 o
  -4 -10   5        4.11        5.63      1.32 o
  -3 -10   5        8.13        6.65      1.43 o
  -2 -10   5        3.49        3.77      0.88 o
  -1 -10   5        2.95        4.52      1.20 o
   0 -10   5       27.10       34.52      2.44 o
   1 -10   5        7.28        7.08      1.15 o
   2 -10   5        0.93       -0.22      0.62 o
   3 -10   5        2.08        2.39      0.80 o
   4 -10   5        7.71       11.90      1.08 o
   5 -10   5       15.06       16.49      1.42 o
  -6  -9   5        2.33        3.57      0.92 o
  -5  -9   5        0.91        0.61      0.72 o
  -4  -9   5       19.52       15.30      1.38 o
  -3  -9   5        1.69        3.72      0.84 o
  -2  -9   5        0.12        0.38      0.62 o
  -1  -9   5        3.88        4.22      0.83 o
   0  -9   5        2.13        1.08      1.37 o
   1  -9   5        3.16        2.87      0.87 o
   2  -9   5        6.02        9.16      1.03 o
   3  -9   5        1.45        2.42      0.76 o
   4  -9   5        0.19       -0.25      0.77 o
   5  -9   5        6.59        9.80      1.12 o
   6  -9   5        3.01        3.94      1.13 o
   7  -9   5        0.01       -0.52      0.79 o
  -7  -8   5        0.00       -0.13      0.70 o
  -6  -8   5        1.09        1.34      0.78 o
  -5  -8   5        1.96        0.95      0.70 o
  -4  -8   5        0.45        1.30      0.68 o
  -3  -8   5        0.30        0.10      0.87 o
  -2  -8   5        0.04       -0.18      0.57 o
  -1  -8   5      119.81      112.52      3.43 o
   0  -8   5       51.68       50.40      2.57 o
   1  -8   5        9.38        8.70      0.85 o
   2  -8   5        2.22        2.17      0.55 o
   3  -8   5        1.67        1.27      0.61 o
   4  -8   5        9.77       10.07      0.92 o
   5  -8   5       18.02       21.34      1.43 o
   6  -8   5        0.35       -0.60      0.67 o
   7  -8   5       18.34       16.80      1.39 o
   8  -8   5        1.45        3.13      1.10 o
  -8  -7   5       15.36       15.49      1.43 o
  -7  -7   5        4.56        5.36      1.02 o
  -6  -7   5       21.26       19.23      1.42 o
  -5  -7   5       13.05       11.20      1.07 o
  -4  -7   5        0.00        0.32      0.65 o
  -3  -7   5       14.02       10.89      1.03 o
  -2  -7   5       63.84       42.41      1.80 o
  -1  -7   5       10.64        9.56      0.95 o
   0  -7   5      215.35      208.12      5.40 o
   1  -7   5       11.47       10.27      0.78 o
   2  -7   5        3.83        3.43      0.67 o
   3  -7   5       19.70       22.39      1.12 o
   4  -7   5        2.17        1.74      0.59 o
   5  -7   5        0.40        0.30      0.58 o
   6  -7   5       24.74       26.94      2.31 o
   7  -7   5       10.05        8.63      1.10 o
   8  -7   5       27.08       28.15      2.31 o
  -8  -6   5        2.39        2.25      0.93 o
  -7  -6   5        1.04        0.67      0.69 o
  -6  -6   5        5.84        8.15      1.01 o
  -5  -6   5        0.07        0.83      0.58 o
  -4  -6   5       96.78      105.29      3.86 o
  -3  -6   5       81.20       85.26      2.63 o
  -2  -6   5        8.96        5.38      0.77 o
  -1  -6   5       80.33       75.79      2.09 o
   0  -6   5       18.83       13.74      0.72 o
   1  -6   5      140.37      147.76      2.84 o
   2  -6   5      206.17      202.01      3.65 o
   3  -6   5        0.05       -0.35      0.39 o
   4  -6   5        0.56        0.55      0.47 o
   5  -6   5        0.70        0.26      0.60 o
   6  -6   5        1.53        0.69      0.65 o
   7  -6   5        0.01       -0.56      0.56 o
   8  -6   5        4.01        3.98      0.95 o
   9  -6   5        0.54        0.01      1.41 o
  -9  -5   5       29.06       44.56      3.47 o
  -8  -5   5        6.59        6.29      1.28 o
  -7  -5   5        0.04        0.41      0.69 o
  -6  -5   5        2.81        1.61      0.93 o
  -5  -5   5        5.62        6.52      0.86 o
  -4  -5   5       22.44       22.68      1.32 o
  -3  -5   5       25.94       25.23      1.18 o
  -2  -5   5      146.25      133.89      3.01 o
  -1  -5   5       24.16       24.00      0.86 o
   0  -5   5       31.12       28.01      0.95 o
   1  -5   5        0.87        1.48      0.39 o
   2  -5   5       81.79       69.78      1.95 o
   3  -5   5       24.69       19.77      0.81 o
   4  -5   5      103.58       99.57      2.14 o
   5  -5   5       19.67       23.22      1.66 o
   6  -5   5      168.62      154.03      3.38 o
   7  -5   5        5.20        6.61      1.36 o
   8  -5   5        4.93        3.19      0.86 o
   9  -5   5       16.48       19.41      1.90 o
  10  -5   5        0.23       -1.19      1.19 o
  -9  -4   5       13.94       15.97      2.38 o
  -8  -4   5        0.22        0.72      1.39 o
  -7  -4   5       42.56       50.74      2.69 o
  -6  -4   5      252.59      252.78      6.02 o
  -5  -4   5      551.24      504.19     10.53 o
  -4  -4   5       42.36       39.41      2.13 o
  -3  -4   5       54.01       58.18      1.74 o
  -2  -4   5       33.11       42.33      1.08 o
  -1  -4   5       12.45       15.74      1.04 o
   0  -4   5       66.45       53.72      1.05 o
   1  -4   5        2.06        2.82      0.39 o
   2  -4   5      240.78      255.84      3.33 o
   3  -4   5      420.92      426.43      5.42 o
   4  -4   5      420.78      432.83      6.92 o
   5  -4   5        2.83        3.74      0.57 o
   6  -4   5        0.12        0.46      0.47 o
   7  -4   5        0.09       -0.27      0.47 o
   8  -4   5        0.57        1.02      0.70 o
   9  -4   5       28.85       31.25      3.38 o
  10  -4   5        0.11       -1.50      1.50 o
  -9  -3   5        3.04        3.61      1.72 o
  -8  -3   5        5.43        5.52      1.62 o
  -7  -3   5       69.09       65.27      2.43 o
  -6  -3   5        6.55        3.91      0.82 o
  -5  -3   5      511.59      453.49      9.56 o
  -4  -3   5      512.96      517.06      9.31 o
  -3  -3   5       74.52       80.52      1.72 o
  -2  -3   5      234.65      274.21      3.96 o
  -1  -3   5       20.81       22.50      0.61 o
   0  -3   5      281.71      308.00      5.63 o
   1  -3   5        2.36        0.95      0.24 o
   2  -3   5      164.87      147.44      2.18 o
   3  -3   5      261.72      298.90      3.89 o
   4  -3   5      213.73      222.08      3.83 o
   5  -3   5       33.75       32.92      0.99 o
   6  -3   5       22.32       17.40      0.93 o
   7  -3   5       50.75       51.05      1.88 o
   8  -3   5       41.70       38.99      4.37 o
   9  -3   5        0.29       -1.60      2.36 o
  10  -3   5        1.92        0.49      1.34 o
  11  -3   5        5.04        4.34      3.43 o
  -9  -2   5       15.01       18.94      5.14 o
  -8  -2   5       10.04       12.98      2.08 o
  -7  -2   5       38.24       36.61      2.80 o
  -6  -2   5        1.35        3.35      1.23 o
  -5  -2   5        0.10       -0.44      0.44 o
  -4  -2   5        0.66        0.32      0.36 o
  -3  -2   5       80.53       88.61      1.82 o
  -2  -2   5       10.35       11.71      0.44 o
  -1  -2   5      159.01      189.88      2.76 o
   0  -2   5      261.79      260.47      3.48 o
   1  -2   5      380.95      345.10      4.49 o
   2  -2   5       26.31       27.92      0.67 o
   3  -2   5        0.16        1.39      0.22 o
   4  -2   5        1.65        1.21      0.28 o
   5  -2   5        0.14        0.06      0.23 o
   6  -2   5       12.19       10.50      0.53 o
   7  -2   5       16.32       13.17      0.69 o
   8  -2   5        1.28        0.93      1.23 o
   9  -2   5       18.00       16.33      2.14 o
  10  -2   5        0.16        0.11      1.23 o
  11  -2   5        5.73        7.52      1.77 o
 -10  -1   5        4.37        3.85      2.40 o
  -9  -1   5        0.02       -0.20      1.48 o
  -8  -1   5       39.96       35.28      2.83 o
  -7  -1   5       67.99       65.76      2.96 o
  -6  -1   5       42.02       44.03      2.36 o
  -5  -1   5      134.44      131.12      2.42 o
  -4  -1   5        1.66        3.69      0.41 o
  -3  -1   5      772.71      788.32     11.66 o
  -2  -1   5       44.27       55.30      1.16 o
  -1  -1   5       55.33       71.33      1.18 o
   0  -1   5       55.87       70.56      1.11 o
   1  -1   5     1605.27     1683.68     20.39 o
   2  -1   5       66.42       79.69      1.19 o
   3  -1   5      160.71      166.45      2.82 o
   4  -1   5      163.32      156.01      2.26 o
   5  -1   5      140.64      165.69      2.42 o
   6  -1   5       14.97       14.63      0.50 o
   7  -1   5       79.52       86.29      1.99 o
   8  -1   5        5.17        4.06      1.80 o
   9  -1   5       19.05       24.79      1.95 o
  10  -1   5       10.68       11.76      1.69 o
  11  -1   5       11.44       12.40      1.93 o
 -10   0   5        0.24        1.88      2.57 o
  -9   0   5       29.27       26.36      2.78 o
  -8   0   5       41.02       33.61      2.87 o
  -7   0   5       11.27       14.78      1.66 o
  -6   0   5       53.84       54.74      1.62 o
  -5   0   5       13.55       16.67      0.68 o
  -4   0   5       33.83       33.30      0.89 o
  -3   0   5      327.63      369.93      5.03 o
  -2   0   5       54.83       59.31      1.15 o
  -1   0   5       81.73       73.29      1.18 o
   0   0   5      104.39      115.03      1.60 o
   1   0   5      542.79      611.52      7.24 o
   2   0   5        5.36        5.21      0.24 o
   3   0   5      319.40      333.68      4.03 o
   4   0   5       77.55       63.58      1.07 o
   5   0   5       11.82       14.12      0.46 o
   6   0   5        0.56        1.35      0.26 o
   7   0   5      134.41      160.37      3.05 o
   8   0   5      196.42      198.57      5.51 o
   9   0   5      165.41      167.02      6.47 o
  10   0   5        1.20       -0.56      1.12 o
  11   0   5        0.94       -1.31      2.18 o
  -9   1   5        0.22        0.17      2.23 o
  -8   1   5       13.47       10.11      2.03 o
  -7   1   5       13.74       17.50      1.78 o
  -6   1   5       12.72       11.73      0.82 o
  -5   1   5       34.32       38.02      1.15 o
  -4   1   5        5.83        5.02      0.43 o
  -3   1   5       88.44       98.96      1.69 o
  -2   1   5      120.04      143.28      2.72 o
  -1   1   5      611.43      661.37      7.54 o
   0   1   5     1192.95     1301.06     14.44 o
   1   1   5        0.59        0.43      0.15 o
   2   1   5      155.61      179.73      3.21 o
   3   1   5      213.90      219.46      2.70 o
   4   1   5      125.93      148.65      1.96 o
   5   1   5      243.28      247.68      3.14 o
   6   1   5        0.04       -0.15      0.25 o
   7   1   5      145.12      152.85      2.91 o
   8   1   5      107.38       96.91      2.16 o
   9   1   5       14.32       13.44      0.83 o
  10   1   5      135.37      146.82      4.90 o
  11   1   5        0.36        0.69      1.24 o
  -9   2   5        0.31       -0.34      2.48 o
  -8   2   5       13.06       15.33      3.08 o
  -7   2   5       45.41       41.31      2.14 o
  -6   2   5        0.27        0.69      0.61 o
  -5   2   5       17.55       17.53      1.01 o
  -4   2   5        2.95        4.24      0.49 o
  -3   2   5       14.98       20.62      0.68 o
  -2   2   5     1049.33     1107.15     14.00 o
  -1   2   5      469.20      549.05      6.73 o
   0   2   5       22.11       12.26      0.54 o
   1   2   5        0.33        1.31      0.16 o
   2   2   5     1557.09     1567.31     20.26 o
   3   2   5       49.77       61.68      1.98 o
   4   2   5      482.39      517.55      7.57 o
   5   2   5        8.33       12.70      0.55 o
   6   2   5       22.55       27.49      1.04 o
   7   2   5      102.42      100.83      2.63 o
   8   2   5      129.60      124.05      2.56 o
   9   2   5       34.93       36.20      1.27 o
  10   2   5        8.01        6.38      0.73 o
  -9   3   5        0.32        1.71      2.74 o
  -8   3   5        0.07       -1.11      1.11 o
  -7   3   5       29.40       30.63      2.49 o
  -6   3   5      222.24      220.38      4.36 o
  -5   3   5        0.25        0.58      0.49 o
  -4   3   5        0.40        0.74      0.38 o
  -3   3   5       66.04       76.72      1.80 o
  -2   3   5        4.14        5.04      0.41 o
  -1   3   5      116.83      157.53      2.51 o
   0   3   5       84.19       93.72      1.52 o
   1   3   5       77.95       85.37      1.22 o
   2   3   5     1218.68     1297.87     14.98 o
   3   3   5      995.79     1007.58     14.24 o
   4   3   5       47.59       51.56      1.25 o
   5   3   5       53.34       48.20      1.26 o
   6   3   5      206.69      216.84      4.08 o
   7   3   5      144.62      128.57      2.71 o
   8   3   5       36.43       33.43      1.13 o
   9   3   5        3.68        2.40      0.53 o
  10   3   5        9.47        9.81      1.02 o
  11   3   5        0.15        0.94      1.54 o
  -9   4   5       44.08       50.14      3.81 o
  -8   4   5        4.63        2.79      0.91 o
  -7   4   5        0.27        1.69      0.69 o
  -6   4   5       38.86       34.42      1.42 o
  -5   4   5       19.02       15.58      0.91 o
  -4   4   5       47.67       47.70      1.36 o
  -3   4   5      124.59      113.60      2.45 o
  -2   4   5       15.99       16.57      0.56 o
  -1   4   5      141.89      135.91      2.59 o
   0   4   5        2.04        1.21      0.32 o
   1   4   5        5.91        4.23      0.48 o
   2   4   5      496.12      526.73      7.04 o
   3   4   5      471.06      470.77      5.89 o
   4   4   5      223.36      216.73      3.16 o
   5   4   5       50.78       52.51      1.21 o
   6   4   5      154.79      149.03      2.98 o
   7   4   5       38.72       34.98      1.11 o
   8   4   5        0.24        0.08      0.38 o
   9   4   5        1.39        2.15      0.60 o
  10   4   5       14.46       12.75      1.15 o
  11   4   5        6.35        7.05      1.20 o
  -9   5   5        4.95        2.93      1.61 o
  -8   5   5       32.10       34.90      1.80 o
  -7   5   5       74.54       66.90      2.39 o
  -6   5   5       34.86       34.50      1.97 o
  -5   5   5      158.47      141.90      3.23 o
  -4   5   5       53.80       50.58      1.62 o
  -3   5   5        0.12        0.44      0.31 o
  -2   5   5       11.42        8.53      0.55 o
  -1   5   5       18.12       14.09      0.50 o
   0   5   5        1.20        2.40      0.31 o
   1   5   5      691.63      712.23      9.57 o
   2   5   5      227.75      233.16      2.76 o
   3   5   5      308.00      259.54      3.40 o
   4   5   5      359.66      380.53      4.85 o
   5   5   5      218.00      221.14      4.05 o
   6   5   5        3.16        3.82      0.46 o
   7   5   5       15.93       15.82      0.75 o
   8   5   5       22.40       20.71      1.04 o
   9   5   5       33.65       36.31      2.16 o
  10   5   5        0.28        0.19      0.61 o
  11   5   5        0.54        1.50      0.90 o
  -8   6   5        0.87       -0.71      0.71 o
  -7   6   5        8.18        9.54      1.12 o
  -6   6   5       85.99       85.61      3.89 o
  -5   6   5       18.68       17.59      1.11 o
  -4   6   5        0.88        1.23      0.53 o
  -3   6   5      170.23      155.61      2.84 o
  -2   6   5        0.41        0.86      0.32 o
  -1   6   5      357.71      365.21      5.66 o
   0   6   5       27.05       31.74      0.90 o
   1   6   5        2.04        1.55      0.22 o
   2   6   5      153.32      185.63      2.44 o
   3   6   5        0.60        0.03      0.18 o
   4   6   5       12.66        8.79      0.35 o
   5   6   5        8.30        5.56      0.49 o
   6   6   5      174.15      186.79      4.18 o
   7   6   5       22.82       18.45      0.96 o
   8   6   5        7.56        5.27      0.80 o
   9   6   5        0.07       -0.39      0.50 o
  10   6   5       10.69       10.83      1.14 o
  11   6   5       13.98       10.39      1.34 o
  -8   7   5        0.58       -0.17      0.99 o
  -7   7   5        1.14        0.20      0.71 o
  -6   7   5       18.38       18.50      2.26 o
  -5   7   5        6.67        8.68      1.04 o
  -4   7   5       17.06       12.41      0.85 o
  -3   7   5       60.01       71.55      1.92 o
  -2   7   5        0.46       -0.02      0.37 o
  -1   7   5      149.29      130.82      2.86 o
   0   7   5      319.47      294.06      4.79 o
   1   7   5        0.00        0.04      0.20 o
   2   7   5        0.92        1.23      0.18 o
   3   7   5       12.78       12.90      0.49 o
   4   7   5       74.59       68.06      2.27 o
   5   7   5       36.76       42.01      1.36 o
   6   7   5       28.64       24.60      0.90 o
   7   7   5       39.13       39.42      1.80 o
   8   7   5       26.25       29.85      1.49 o
   9   7   5        0.00       -0.09      0.59 o
  10   7   5        8.03        7.40      1.06 o
  -7   8   5        1.37        1.82      0.85 o
  -6   8   5        1.33        0.19      0.96 o
  -5   8   5       13.77       11.78      1.05 o
  -4   8   5       12.22       17.11      2.46 o
  -3   8   5        0.18       -0.13      0.51 o
  -2   8   5       84.73       67.97      2.00 o
  -1   8   5        1.61        0.37      0.32 o
   0   8   5        6.17        4.40      0.34 o
   1   8   5      372.63      366.26      4.87 o
   2   8   5        5.41        6.86      0.38 o
   3   8   5      245.03      239.36      4.15 o
   4   8   5       11.63       10.52      0.65 o
   5   8   5        6.95        6.98      1.01 o
   6   8   5       14.21        9.43      1.23 o
   7   8   5       15.33       11.71      0.93 o
   8   8   5        0.71       -0.50      0.50 o
   9   8   5       14.94       11.09      1.14 o
  10   8   5       50.02       52.03      2.55 o
  -6   9   5        1.12        0.70      1.23 o
  -5   9   5        2.68        0.42      1.41 o
  -4   9   5        6.96        7.94      0.88 o
  -3   9   5        0.01       -0.46      0.46 o
  -2   9   5       48.14       45.95      1.62 o
  -1   9   5        3.00        5.02      0.58 o
   0   9   5       57.13       59.10      1.96 o
   1   9   5       20.53       18.69      0.72 o
   2   9   5       19.49       19.63      1.10 o
   3   9   5        1.12        0.88      0.20 o
   4   9   5      215.41      207.66      4.18 o
   5   9   5       36.56       28.24      1.85 o
   6   9   5       61.24       53.63      1.97 o
   7   9   5       23.23       32.74      1.53 o
   8   9   5        3.87        3.69      0.85 o
   9   9   5        0.60        0.55      0.66 o
  -5  10   5        0.00       -0.16      0.85 o
  -4  10   5        3.81        3.60      0.91 o
  -3  10   5       48.01       43.02      1.69 o
  -2  10   5        0.02       -0.63      0.63 o
  -1  10   5       40.48       42.28      1.49 o
   0  10   5       21.56       16.69      0.81 o
   1  10   5        5.15        4.89      0.82 o
   2  10   5        0.00        0.50      0.74 o
   3  10   5        0.32       -0.47      0.70 o
   4  10   5        0.94        1.32      0.32 o
   5  10   5        0.07        0.48      0.41 o
   6  10   5        3.69        1.02      0.53 o
   7  10   5       19.50       16.89      1.61 o
   8  10   5       18.31       14.69      2.75 o
  -4  11   5        0.00       -0.34      0.69 o
  -3  11   5        0.01       -0.37      0.68 o
  -2  11   5        3.68        2.30      0.63 o
  -1  11   5        5.18        4.89      0.60 o
   0  11   5        1.48        1.08      0.48 o
   1  11   5       33.82       38.17      2.02 o
   2  11   5        0.70        0.50      0.59 o
   3  11   5        2.41        1.05      0.78 o
   4  11   5       29.01       36.33      4.41 o
   5  11   5        9.08        9.53      1.00 o
   6  11   5        0.27       -0.45      0.45 o
   7  11   5       12.97       13.46      1.03 o
  -2  12   5        0.58        1.20      0.65 o
  -1  12   5        0.57       -0.51      0.51 o
   0  12   5       19.88       19.98      3.25 o
   1  12   5       10.45        9.44      1.22 o
   2  12   5        0.03       -1.20      1.20 o
   3  12   5       18.61       20.54      2.13 o
   4  12   5        0.00       -0.03      1.07 o
   5  12   5       17.11       23.70      1.07 o
   6  12   5        7.42       10.08      0.90 o
  -2 -11   6        9.83       13.42      1.54 o
  -1 -11   6        0.41        0.43      0.92 o
   0 -11   6        1.87        2.19      1.05 o
   1 -11   6        0.98       -0.02      0.79 o
   2 -11   6        2.92        5.01      1.11 o
  -4 -10   6        8.12       11.33      1.32 o
  -3 -10   6        9.14       11.78      2.15 o
  -2 -10   6        3.65        5.82      1.03 o
  -1 -10   6        0.12        0.53      0.94 o
   0 -10   6       16.91       18.75      1.71 o
   1 -10   6        0.03        0.77      0.80 o
   2 -10   6        1.39        0.82      0.78 o
   3 -10   6        0.26       -0.36      0.61 o
   4 -10   6        7.80       10.19      1.11 o
   5 -10   6        0.71       -0.72      0.72 o
  -5  -9   6        1.25        0.51      0.76 o
  -4  -9   6        1.12        1.86      0.78 o
  -3  -9   6        4.04        4.18      0.85 o
  -2  -9   6        4.70        4.05      0.87 o
  -1  -9   6        7.61        8.95      1.12 o
   0  -9   6        0.00       -0.25      0.74 o
   1  -9   6        6.54        4.23      1.67 o
   2  -9   6        0.39        0.32      0.80 o
   3  -9   6        7.42        7.84      1.20 o
   4  -9   6        0.19       -0.26      0.68 o
   5  -9   6        5.89        6.39      1.01 o
   6  -9   6        0.00       -0.65      0.76 o
  -6  -8   6        1.21        1.63      0.88 o
  -5  -8   6        7.68        6.64      1.58 o
  -4  -8   6        0.91        1.18      0.70 o
  -3  -8   6        2.27        1.01      0.88 o
  -2  -8   6       15.07       17.81      1.31 o
  -1  -8   6        5.75        8.47      1.03 o
   0  -8   6       16.89       19.61      1.84 o
   1  -8   6       16.58       14.84      2.40 o
   2  -8   6       34.65       34.76      1.42 o
   3  -8   6        0.73       -0.31      0.53 o
   4  -8   6        0.42        0.85      0.63 o
   5  -8   6        0.09       -0.32      0.63 o
   6  -8   6        0.52       -0.04      0.68 o
   7  -8   6        2.17        1.60      0.85 o
  -7  -7   6       18.85       23.68      1.72 o
  -6  -7   6        0.46        0.33      1.15 o
  -5  -7   6        0.18        0.80      0.66 o
  -4  -7   6       16.64       17.75      2.85 o
  -3  -7   6       15.91        9.50      1.02 o
  -2  -7   6       89.90       94.66      2.97 o
  -1  -7   6       57.19       51.55      2.03 o
   0  -7   6       95.39       94.20      2.97 o
   1  -7   6        4.90        3.51      0.64 o
   2  -7   6       79.95       80.42      2.36 o
   3  -7   6       15.60       13.15      0.94 o
   4  -7   6       19.95       18.50      1.16 o
   5  -7   6        4.84        6.00      0.92 o
   6  -7   6        0.61       -0.42      0.68 o
   7  -7   6       60.26       56.40      2.90 o
   8  -7   6        2.42        2.74      0.98 o
  -8  -6   6        7.23        7.95      1.97 o
  -7  -6   6       12.23       17.14      1.80 o
  -6  -6   6        1.51        1.97      0.93 o
  -5  -6   6        2.12        1.12      0.68 o
  -4  -6   6        0.02        0.48      0.58 o
  -3  -6   6       24.38       25.08      1.44 o
  -2  -6   6        4.64        3.12      0.78 o
  -1  -6   6       31.06       21.58      1.29 o
   0  -6   6      141.02      126.38      2.83 o
   1  -6   6      186.45      196.77      3.99 o
   2  -6   6       21.84       23.56      1.40 o
   3  -6   6        9.76        9.99      1.15 o
   4  -6   6       50.41       52.32      1.72 o
   5  -6   6        5.36        4.97      1.09 o
   6  -6   6       49.42       51.01      2.07 o
   7  -6   6        3.08        2.13      0.78 o
   8  -6   6       32.52       39.03      2.71 o
   9  -6   6        0.16        0.61      1.27 o
  -8  -5   6        4.24        4.53      2.53 o
  -7  -5   6        0.15       -0.17      0.83 o
  -6  -5   6        0.27       -0.30      0.65 o
  -5  -5   6        0.00        0.24      0.58 o
  -4  -5   6        0.55        0.23      0.78 o
  -3  -5   6       81.20       77.85      3.63 o
  -2  -5   6      249.68      254.70      5.86 o
  -1  -5   6        1.72        2.60      0.41 o
   0  -5   6       29.72       30.56      1.04 o
   1  -5   6        3.81        2.87      0.59 o
   2  -5   6       22.09       18.60      0.87 o
   3  -5   6      280.77      271.28      4.30 o
   4  -5   6       12.92       12.18      0.77 o
   5  -5   6       28.78       30.70      1.56 o
   6  -5   6       17.47       19.74      1.24 o
   7  -5   6       12.74       14.88      1.86 o
   8  -5   6       10.09        8.84      1.44 o
   9  -5   6        4.41        3.20      1.36 o
  10  -5   6        4.16        2.21      2.10 o
  -9  -4   6       17.85       17.47      3.08 o
  -8  -4   6        2.15        1.26      1.51 o
  -7  -4   6        1.99        1.39      1.33 o
  -6  -4   6       21.49       14.86      1.32 o
  -5  -4   6       81.76       76.89      2.61 o
  -4  -4   6       11.18       14.98      1.15 o
  -3  -4   6        3.80        2.33      0.83 o
  -2  -4   6        0.19       -0.50      0.74 o
  -1  -4   6        2.44        1.24      0.41 o
   0  -4   6       18.06       15.86      0.85 o
   1  -4   6        6.88        7.17      0.54 o
   2  -4   6       19.73       17.33      0.78 o
   3  -4   6      364.42      394.03      5.87 o
   4  -4   6      516.26      517.89      7.52 o
   5  -4   6        0.95        1.74      0.51 o
   6  -4   6       35.92       33.48      1.33 o
   7  -4   6        1.69        0.82      0.68 o
   8  -4   6        6.53        6.21      1.27 o
   9  -4   6        1.85        3.39      1.28 o
  10  -4   6        0.59       -0.69      1.34 o
  -9  -3   6        0.90       -0.70      1.52 o
  -8  -3   6        2.44        2.52      1.54 o
  -7  -3   6        2.15        1.52      1.38 o
  -6  -3   6        6.06        5.21      0.89 o
  -5  -3   6      361.17      357.27      7.90 o
  -4  -3   6      127.36      129.32      3.47 o
  -3  -3   6      267.58      243.07      4.92 o
  -2  -3   6        6.97        8.20      0.43 o
  -1  -3   6      253.53      258.56      4.84 o
   0  -3   6       62.39       59.23      1.14 o
   1  -3   6       18.17       15.37      0.55 o
   2  -3   6      169.03      170.51      2.51 o
   3  -3   6      555.27      533.98      7.89 o
   4  -3   6       29.03       33.94      0.97 o
   5  -3   6       72.72       70.94      1.57 o
   6  -3   6       26.18       26.33      1.63 o
   7  -3   6      149.90      136.46      3.82 o
   8  -3   6        0.49       -1.11      1.11 o
   9  -3   6        4.74        4.94      1.37 o
  10  -3   6        1.55       -0.68      2.44 o
  -9  -2   6        6.30        7.89      2.15 o
  -8  -2   6        0.31        2.26      1.52 o
  -7  -2   6       67.13       59.24      3.62 o
  -6  -2   6        0.49        0.22      1.12 o
  -5  -2   6       18.34       16.52      1.20 o
  -4  -2   6        1.21        0.65      0.58 o
  -3  -2   6       27.16       21.62      0.86 o
  -2  -2   6       40.48       49.76      1.08 o
  -1  -2   6       32.37       51.32      1.02 o
   0  -2   6      416.05      515.54      6.58 o
   1  -2   6        2.65        2.63      0.28 o
   2  -2   6       69.02       81.07      1.39 o
   3  -2   6      173.59      171.14      2.74 o
   4  -2   6        0.06        1.01      0.28 o
   5  -2   6       37.37       39.68      0.94 o
   6  -2   6       29.63       28.42      1.33 o
   7  -2   6       57.49       73.01      7.10 o
   8  -2   6        0.39       -0.95      0.95 o
   9  -2   6       11.77        9.79      1.88 o
  10  -2   6        0.14       -1.03      1.15 o
  11  -2   6       18.31       16.87      2.57 o
  -9  -1   6        4.66        3.49      1.87 o
  -8  -1   6        0.24        0.06      1.67 o
  -7  -1   6       16.35       17.58      2.23 o
  -6  -1   6        0.07        1.37      1.71 o
  -5  -1   6       44.33       45.17      2.99 o
  -4  -1   6        1.63        2.31      0.44 o
  -3  -1   6      349.98      320.25      5.16 o
  -2  -1   6       11.49       10.72      0.48 o
  -1  -1   6      244.00      287.72      3.85 o
   0  -1   6      235.79      260.79      3.91 o
   1  -1   6     1174.14     1223.56     14.98 o
   2  -1   6        0.95        1.14      0.22 o
   3  -1   6       87.01       91.18      1.89 o
   4  -1   6       48.44       46.57      1.08 o
   5  -1   6      481.03      509.57      7.09 o
   6  -1   6      266.43      287.44      4.79 o
   7  -1   6        2.92        3.41      0.59 o
   8  -1   6        8.47        6.06      1.58 o
   9  -1   6       40.66       47.69      4.24 o
  10  -1   6       20.78       24.04      2.06 o
  11  -1   6        5.14        3.34      1.80 o
  -9   0   6        7.55       11.87      2.44 o
  -8   0   6        0.48        2.02      2.74 o
  -7   0   6       45.49       45.27      3.23 o
  -6   0   6       38.54       30.36      2.01 o
  -5   0   6        8.40        6.52      0.72 o
  -4   0   6       12.96       10.65      0.62 o
  -3   0   6       49.13       52.88      1.25 o
  -2   0   6       16.53       22.98      0.81 o
  -1   0   6       42.82       49.36      0.98 o
   0   0   6      713.00      725.41      8.62 o
   1   0   6        0.04        3.82      0.48 o
   2   0   6        0.35        1.48      0.22 o
   3   0   6      332.91      355.80      6.61 o
   4   0   6      101.88      110.38      2.33 o
   5   0   6       73.22       78.02      1.42 o
   6   0   6        1.01        1.99      0.58 o
   7   0   6       37.39       38.44      1.48 o
   8   0   6        0.45       -0.33      0.39 o
   9   0   6        6.60        7.96      1.32 o
  10   0   6        4.57        3.25      1.46 o
  11   0   6       23.92       19.70      2.48 o
  -9   1   6        5.52        3.08      2.57 o
  -8   1   6        1.37        2.16      1.58 o
  -7   1   6       10.68       14.63      2.16 o
  -6   1   6       77.41       71.58      1.95 o
  -5   1   6       11.32       11.19      1.39 o
  -4   1   6       45.77       48.53      1.49 o
  -3   1   6       31.54       21.68      1.53 o
  -2   1   6       62.53       46.80      1.02 o
  -1   1   6      130.44      158.43      2.18 o
   0   1   6       17.92       12.11      0.39 o
   1   1   6      506.40      535.75      6.41 o
   2   1   6      110.05      114.85      1.71 o
   3   1   6        3.28        2.21      0.20 o
   4   1   6       37.91       41.80      0.72 o
   5   1   6       26.95       17.97      0.60 o
   6   1   6        9.39       10.25      0.69 o
   7   1   6      171.03      176.34      3.59 o
   8   1   6       77.49       77.23      3.86 o
   9   1   6       57.58       62.30      1.75 o
  10   1   6       30.55       28.60      2.57 o
  11   1   6       50.62       58.24      3.94 o
  -9   2   6        8.21       11.56      3.17 o
  -8   2   6        0.22       -1.88      1.88 o
  -7   2   6        0.13        0.27      0.63 o
  -6   2   6      157.19      161.41      4.53 o
  -5   2   6       37.82       41.13      1.42 o
  -4   2   6       71.33       68.97      2.27 o
  -3   2   6        1.33        0.60      0.36 o
  -2   2   6       11.55       14.17      0.60 o
  -1   2   6      379.56      442.99      5.85 o
   0   2   6      351.29      372.43      4.38 o
   1   2   6      102.93       88.18      1.31 o
   2   2   6      133.41      144.05      2.44 o
   3   2   6       39.89       47.11      1.07 o
   4   2   6       11.19       11.07      0.49 o
   5   2   6      172.50      172.79      3.32 o
   6   2   6       57.18       51.11      1.44 o
   7   2   6      207.62      186.59      3.70 o
   8   2   6       11.97        9.51      0.75 o
   9   2   6       31.00       26.76      1.57 o
  10   2   6        1.17        1.01      0.58 o
  -9   3   6        9.26        5.99      2.91 o
  -8   3   6        2.63       -1.71      2.06 o
  -7   3   6        0.21       -0.15      0.67 o
  -6   3   6       19.32       15.93      1.01 o
  -5   3   6      330.56      300.61      7.21 o
  -4   3   6       15.79       15.97      1.02 o
  -3   3   6        4.07        4.14      0.52 o
  -2   3   6        2.77        2.52      0.42 o
  -1   3   6      221.85      230.17      4.26 o
   0   3   6       31.57       31.87      0.67 o
   1   3   6        5.35        5.88      0.29 o
   2   3   6     1237.45     1289.34     22.68 o
   3   3   6       44.50       44.34      0.93 o
   4   3   6      261.80      255.11      4.55 o
   5   3   6        2.55        3.08      0.41 o
   6   3   6        9.97        7.65      0.60 o
   7   3   6       26.00       25.74      1.04 o
   8   3   6        0.73        0.49      0.42 o
   9   3   6        1.24        0.61      0.50 o
  10   3   6        1.10        0.04      0.55 o
  11   3   6        1.46        1.20      0.94 o
  -8   4   6       23.17       30.72      1.72 o
  -7   4   6       14.60       14.01      1.24 o
  -6   4   6       14.47       13.35      1.03 o
  -5   4   6       52.53       53.93      2.14 o
  -4   4   6       17.31       15.04      0.89 o
  -3   4   6        0.00        0.01      0.34 o
  -2   4   6        0.25        0.85      0.34 o
  -1   4   6       25.59       21.15      0.73 o
   0   4   6       52.73       59.29      1.10 o
   1   4   6      410.41      451.86      5.47 o
   2   4   6       26.47       27.81      0.57 o
   3   4   6      164.82      181.43      2.19 o
   4   4   6      233.05      219.72      4.01 o
   5   4   6       75.99       92.54      2.01 o
   6   4   6      100.45       88.68      2.34 o
   7   4   6       95.53       99.24      2.61 o
   8   4   6        3.57        4.22      0.58 o
   9   4   6        2.68        2.84      0.59 o
  10   4   6        2.28        1.16      0.69 o
  11   4   6        0.85       -0.35      0.65 o
  -8   5   6        8.82       11.19      1.24 o
  -7   5   6       55.91       57.04      2.97 o
  -6   5   6        6.40        7.10      1.07 o
  -5   5   6       53.82       54.89      1.90 o
  -4   5   6       49.63       45.15      1.57 o
  -3   5   6      456.46      433.19      7.30 o
  -2   5   6       78.83       84.38      1.94 o
  -1   5   6       36.30       35.42      1.13 o
   0   5   6       22.06       18.59      0.56 o
   1   5   6      182.48      181.16      2.59 o
   2   5   6      195.84      228.11      3.08 o
   3   5   6       20.23       23.26      0.60 o
   4   5   6       10.82        8.46      0.36 o
   5   5   6       64.06       60.64      1.75 o
   6   5   6        7.51        6.23      0.63 o
   7   5   6       60.17       52.03      1.69 o
   8   5   6       34.38       32.65      1.25 o
   9   5   6       52.63       52.92      2.07 o
  10   5   6       21.76       20.58      1.41 o
  11   5   6        6.64        6.06      1.04 o
  -8   6   6        8.06        7.26      1.50 o
  -7   6   6        0.05       -0.92      1.03 o
  -6   6   6        5.86        7.23      1.16 o
  -5   6   6        3.82        5.57      0.79 o
  -4   6   6      468.48      469.30      8.49 o
  -3   6   6      452.45      428.90      7.73 o
  -2   6   6       15.36       16.90      0.82 o
  -1   6   6        6.24        6.82      0.51 o
   0   6   6        1.28        1.48      0.30 o
   1   6   6       38.77       43.68      0.96 o
   2   6   6       45.14       50.37      0.90 o
   3   6   6       12.04       13.34      0.45 o
   4   6   6      155.73      139.51      3.17 o
   5   6   6       32.30       32.08      1.21 o
   6   6   6       24.97       25.44      1.13 o
   7   6   6        0.46        0.01      0.41 o
   8   6   6       47.92       47.60      1.91 o
   9   6   6       11.74       13.20      1.10 o
  10   6   6        7.77        8.99      1.05 o
  11   6   6        1.59        1.32      0.92 o
  -7   7   6        0.83        0.82      0.79 o
  -6   7   6        0.00       -0.51      0.81 o
  -5   7   6       12.51       10.77      1.01 o
  -4   7   6        1.14        1.55      1.00 o
  -3   7   6      110.32      118.41      2.77 o
  -2   7   6       67.87       58.07      1.85 o
  -1   7   6       61.86       73.01      1.90 o
   0   7   6       23.86       22.26      0.86 o
   1   7   6       47.14       39.12      0.90 o
   2   7   6       64.14       68.57      1.14 o
   3   7   6       12.65       10.73      0.48 o
   4   7   6        7.25        6.34      0.58 o
   5   7   6      103.74       90.13      3.34 o
   6   7   6        1.03        0.76      0.43 o
   7   7   6       64.29       59.75      2.55 o
   8   7   6        3.06        3.21      0.67 o
   9   7   6        9.75        9.41      1.02 o
  10   7   6        6.24        6.54      1.01 o
  -7   8   6        4.70        4.11      1.28 o
  -6   8   6        3.22        2.53      0.83 o
  -5   8   6        2.75        1.29      0.67 o
  -4   8   6        3.06        4.25      0.98 o
  -3   8   6       95.92       92.04      2.37 o
  -2   8   6      139.57      139.64      4.65 o
  -1   8   6       19.36       16.12      1.33 o
   0   8   6       70.91       60.43      2.26 o
   1   8   6        2.34        3.31      0.31 o
   2   8   6       31.93       31.49      1.05 o
   3   8   6       18.19       15.25      1.25 o
   4   8   6      243.12      224.43      6.21 o
   5   8   6       10.03        6.10      0.65 o
   6   8   6       90.16       83.51      3.45 o
   7   8   6        0.05       -0.48      0.48 o
   8   8   6        8.03        8.51      0.91 o
   9   8   6       47.84       50.93      2.37 o
  10   8   6        4.19        5.22      1.02 o
  -6   9   6        2.95        1.12      0.83 o
  -5   9   6        0.16       -1.05      1.22 o
  -4   9   6        0.06       -0.13      0.57 o
  -3   9   6        0.13       -0.13      0.48 o
  -2   9   6       42.20       40.51      1.54 o
  -1   9   6       60.33       58.05      1.77 o
   0   9   6        1.04        0.45      0.46 o
   1   9   6        7.96        8.59      0.55 o
   2   9   6       10.74       12.20      0.60 o
   3   9   6        5.15        5.15      0.50 o
   4   9   6        2.24        2.91      0.50 o
   5   9   6       22.77       24.43      1.20 o
   6   9   6        7.20        7.95      0.80 o
   7   9   6       16.59       16.08      1.07 o
   8   9   6        0.00        0.32      0.59 o
   9   9   6        1.27        0.77      0.68 o
  -5  10   6        4.72        6.29      0.97 o
  -4  10   6        3.40        2.79      1.24 o
  -3  10   6        4.36        5.05      1.61 o
  -2  10   6        4.04        4.10      0.66 o
  -1  10   6       35.68       28.68      1.27 o
   0  10   6        7.95        7.78      0.60 o
   1  10   6        4.16        3.90      0.74 o
   2  10   6        8.48       12.25      2.65 o
   3  10   6        2.63        1.20      1.80 o
   4  10   6        1.18        1.83      0.69 o
   5  10   6       33.33       37.29      1.40 o
   6  10   6       15.71       15.86      1.02 o
   7  10   6        0.09        0.09      0.58 o
   8  10   6       16.26       19.64      1.89 o
  -4  11   6        9.67       10.45      1.37 o
  -3  11   6        1.91        0.99      0.63 o
  -2  11   6        0.68        0.97      0.58 o
  -1  11   6       29.32       25.35      1.18 o
   0  11   6        1.69        2.64      0.45 o
   1  11   6        4.12        5.74      1.71 o
   2  11   6       43.18       46.07      4.54 o
   3  11   6        3.40        3.35      1.20 o
   4  11   6       18.77       17.76      2.03 o
   5  11   6        4.31        6.11      0.62 o
   6  11   6        0.14       -0.26      0.52 o
   7  11   6       14.10       12.22      1.01 o
  -2  12   6        2.34        2.93      0.89 o
  -1  12   6        2.52        1.60      1.46 o
   0  12   6       58.76       57.81      4.11 o
   1  12   6        0.11        0.43      1.37 o
   2  12   6        0.85        2.23      1.54 o
   3  12   6       38.17       42.77      3.00 o
   4  12   6       18.17       19.82      2.18 o
   5  12   6        0.22        0.15      0.40 o
  -3 -10   7        4.67        4.16      1.04 o
  -2 -10   7        1.00        1.07      0.85 o
  -1 -10   7        0.12       -0.53      0.80 o
   0 -10   7       16.38       16.03      2.57 o
   1 -10   7        1.52        0.57      0.95 o
   2 -10   7       14.24       16.98      2.07 o
   3 -10   7       12.10       14.22      1.49 o
   4 -10   7        5.27        4.45      0.91 o
  -4  -9   7        0.71        0.86      0.85 o
  -3  -9   7        0.32        0.23      0.79 o
  -2  -9   7        2.97        3.00      0.88 o
  -1  -9   7        2.57        2.31      0.89 o
   0  -9   7        0.13       -0.66      0.66 o
   1  -9   7        8.45        7.87      1.28 o
   2  -9   7        3.66        3.05      0.84 o
   3  -9   7        0.10       -0.56      0.56 o
   4  -9   7        5.62        5.58      0.90 o
   5  -9   7        8.37        8.37      1.15 o
   6  -9   7        0.51       -0.06      0.89 o
  -6  -8   7        0.25        0.70      0.98 o
  -5  -8   7        0.02       -0.36      0.77 o
  -4  -8   7        0.14        0.57      0.75 o
  -3  -8   7        5.08        5.05      1.59 o
  -2  -8   7        2.77        1.21      0.69 o
  -1  -8   7        3.73        3.10      0.87 o
   0  -8   7       11.15        9.33      1.09 o
   1  -8   7       51.97       50.35      4.80 o
   2  -8   7       40.94       35.94      1.49 o
   3  -8   7       40.09       43.59      1.66 o
   4  -8   7        4.93        4.50      0.78 o
   5  -8   7        4.32        4.51      0.92 o
   6  -8   7       18.90       20.22      1.59 o
   7  -8   7        5.81        6.84      1.25 o
  -6  -7   7       28.74       31.26      3.09 o
  -5  -7   7        9.29        8.87      1.14 o
  -4  -7   7        0.19        0.54      0.68 o
  -3  -7   7        5.92        6.56      0.95 o
  -2  -7   7        1.41        1.08      0.69 o
  -1  -7   7        5.44        3.43      0.83 o
   0  -7   7        1.26        1.85      0.71 o
   1  -7   7        4.64        9.80      1.27 o
   2  -7   7        7.78        8.56      0.88 o
   3  -7   7        2.67        2.43      0.63 o
   4  -7   7        4.23        4.10      0.73 o
   5  -7   7       18.38       20.09      1.63 o
   6  -7   7       11.37       10.91      1.24 o
   7  -7   7       32.36       36.54      2.04 o
   8  -7   7        8.54       10.78      1.72 o
  -7  -6   7        0.92        0.72      0.86 o
  -6  -6   7       22.21       21.45      1.55 o
  -5  -6   7        0.94        0.19      0.67 o
  -4  -6   7        0.20        0.09      0.62 o
  -3  -6   7        0.27        0.54      0.58 o
  -2  -6   7       18.67       12.14      1.09 o
  -1  -6   7       20.27       16.00      1.23 o
   0  -6   7      220.54      204.73      9.01 o
   1  -6   7       45.18       44.09      1.55 o
   2  -6   7       80.85       79.75      2.56 o
   3  -6   7       86.39       82.09      3.39 o
   4  -6   7       15.00       14.08      0.97 o
   5  -6   7       10.36       10.39      1.03 o
   6  -6   7        6.98        5.50      0.91 o
   7  -6   7       33.57       33.66      2.02 o
   8  -6   7        0.02       -0.70      1.08 o
   9  -6   7        2.51        0.86      1.93 o
  -8  -5   7        3.93        7.28      2.48 o
  -7  -5   7       10.71       13.63      2.61 o
  -6  -5   7        1.29       -0.06      0.85 o
  -5  -5   7        0.73        1.05      0.69 o
  -4  -5   7        2.91        4.75      0.88 o
  -3  -5   7        7.36        6.18      1.09 o
  -2  -5   7      127.12      142.74      3.88 o
  -1  -5   7      109.59      106.10      5.31 o
   0  -5   7       32.16       25.35      1.41 o
   1  -5   7        6.61        7.83      0.64 o
   2  -5   7      177.66      166.83      3.19 o
   3  -5   7      226.93      219.68      4.86 o
   4  -5   7        7.59        8.13      0.70 o
   5  -5   7       10.70       10.95      1.31 o
   6  -5   7      100.58      111.12      3.18 o
   7  -5   7        0.62        0.94      0.70 o
   8  -5   7        6.41       11.91      1.60 o
   9  -5   7       22.90       23.07      2.15 o
  -8  -4   7        4.26        3.44      1.70 o
  -7  -4   7        2.20        2.48      1.54 o
  -6  -4   7        1.18        0.54      1.30 o
  -5  -4   7       50.26       42.76      1.93 o
  -4  -4   7       10.18        9.36      1.01 o
  -3  -4   7      254.44      258.38      7.77 o
  -2  -4   7        0.99        0.78      0.68 o
  -1  -4   7      210.48      190.81      3.45 o
   0  -4   7        2.28        3.25      0.50 o
   1  -4   7       19.48       20.49      1.02 o
   2  -4   7        1.42        1.23      0.49 o
   3  -4   7      179.12      167.40      2.91 o
   4  -4   7       79.32       84.49      2.30 o
   5  -4   7       64.08       68.91      2.69 o
   6  -4   7       40.22       38.70      3.27 o
   7  -4   7        7.27       10.62      1.08 o
   8  -4   7        2.15       -0.46      0.98 o
   9  -4   7        0.28       -0.47      1.18 o
  10  -4   7        0.29       -1.46      1.46 o
  -8  -3   7        6.08        9.22      2.09 o
  -7  -3   7        2.53        4.88      1.66 o
  -6  -3   7        9.20       10.47      2.01 o
  -5  -3   7       60.58       58.32      3.21 o
  -4  -3   7      535.77      527.19     11.12 o
  -3  -3   7        1.11        2.85      0.70 o
  -2  -3   7        0.15        1.19      0.37 o
  -1  -3   7       29.97       30.07      1.23 o
   0  -3   7       88.18       98.08      1.79 o
   1  -3   7      105.95      104.73      1.87 o
   2  -3   7        0.04       -0.04      0.27 o
   3  -3   7       16.44       15.69      0.72 o
   4  -3   7        9.60       13.35      0.69 o
   5  -3   7        0.57        0.49      0.36 o
   6  -3   7       88.37       83.14      5.90 o
   7  -3   7      133.03      145.19      8.48 o
   8  -3   7       12.49       12.25      1.54 o
   9  -3   7        0.15       -1.02      1.97 o
  10  -3   7       24.74       27.49      2.91 o
  -8  -2   7        1.94        3.88      1.73 o
  -7  -2   7       10.47        9.37      1.91 o
  -6  -2   7       19.43       20.88      4.03 o
  -5  -2   7       90.22       92.55      4.26 o
  -4  -2   7       39.80       35.51      1.66 o
  -3  -2   7      236.64      224.73      4.60 o
  -2  -2   7        4.60        5.97      0.43 o
  -1  -2   7      401.47      413.99      5.83 o
   0  -2   7       55.72       69.58      1.30 o
   1  -2   7       98.33       92.03      1.56 o
   2  -2   7       49.42       52.53      1.08 o
   3  -2   7      709.48      714.23     10.31 o
   4  -2   7       33.21       36.22      0.85 o
   5  -2   7       20.57       22.32      0.73 o
   6  -2   7       95.75      107.86      2.99 o
   7  -2   7       24.51       21.30      1.67 o
   8  -2   7        2.98        0.06      1.24 o
   9  -2   7       13.90       10.71      1.88 o
  10  -2   7       12.05       11.99      2.14 o
  11  -2   7        3.71        7.11      2.06 o
  -9  -1   7        0.84        3.77      2.40 o
  -8  -1   7        0.00        1.03      1.57 o
  -7  -1   7        0.00       -1.32      1.32 o
  -6  -1   7        2.22        2.83      1.49 o
  -5  -1   7        6.38        5.53      1.43 o
  -4  -1   7      237.69      218.73      4.25 o
  -3  -1   7      148.49      142.00      2.72 o
  -2  -1   7       44.56       49.08      1.12 o
  -1  -1   7        0.89        2.00      0.56 o
   0  -1   7       44.30       50.15      1.01 o
   1  -1   7       75.68       76.54      2.41 o
   2  -1   7       96.64       77.42      1.34 o
   3  -1   7      132.58      123.85      1.80 o
   4  -1   7       25.48       29.32      1.16 o
   5  -1   7        7.69        6.46      0.45 o
   6  -1   7       10.48       12.82      1.06 o
   7  -1   7        0.47       -0.58      1.13 o
   8  -1   7       28.13       33.66      3.34 o
   9  -1   7        5.76        6.94      1.54 o
  10  -1   7        0.01       -1.11      1.11 o
  11  -1   7       11.80        9.76      2.06 o
  -9   0   7        4.27        5.14      2.09 o
  -8   0   7        1.36        0.94      1.58 o
  -7   0   7        2.35        2.23      1.60 o
  -6   0   7        5.26        4.05      1.28 o
  -5   0   7        2.67        1.33      0.65 o
  -4   0   7        0.05        0.21      0.73 o
  -3   0   7      110.25      100.07      2.27 o
  -2   0   7       13.27       15.70      0.72 o
  -1   0   7        1.87        2.90      0.47 o
   0   0   7      319.37      357.54      4.72 o
   1   0   7       23.31       18.13      0.75 o
   2   0   7       13.21       10.70      0.41 o
   3   0   7      266.93      297.98      6.27 o
   4   0   7       34.39       46.29      0.90 o
   5   0   7       45.01       49.10      1.57 o
   6   0   7      108.31      100.60      3.00 o
   7   0   7       48.52       39.76      1.66 o
   8   0   7        0.35        0.48      0.56 o
   9   0   7        3.65        3.34      1.37 o
  10   0   7        0.58        0.94      1.37 o
  11   0   7        3.70        2.57      1.63 o
  -9   1   7        0.03       -1.63      2.40 o
  -8   1   7        1.77        0.68      2.23 o
  -7   1   7        6.52        4.46      2.14 o
  -6   1   7       52.22       51.63      4.88 o
  -5   1   7        0.55       -0.17      0.46 o
  -4   1   7        0.10        0.07      0.46 o
  -3   1   7       41.25       40.00      1.33 o
  -2   1   7       37.31       40.22      1.09 o
  -1   1   7       38.01       46.21      0.93 o
   0   1   7       31.75       48.60      1.09 o
   1   1   7      351.75      406.12      5.00 o
   2   1   7      125.56      110.73      1.72 o
   3   1   7       91.03      113.03      1.87 o
   4   1   7       46.83       50.92      0.94 o
   5   1   7       36.36       28.68      1.04 o
   6   1   7      174.85      159.03      5.05 o
   7   1   7        1.95        0.78      0.51 o
   8   1   7       13.76       16.07      1.05 o
   9   1   7        0.00        0.03      0.46 o
  10   1   7      114.88      126.75      5.91 o
  11   1   7        0.17        0.77      1.28 o
  -8   2   7        4.37        3.51      2.40 o
  -7   2   7       33.11       27.92      2.80 o
  -6   2   7       50.98       49.88      2.07 o
  -5   2   7      118.84      119.90      3.36 o
  -4   2   7       97.54       83.42      2.39 o
  -3   2   7       33.93       30.30      1.14 o
  -2   2   7      128.83      139.01      2.78 o
  -1   2   7      277.07      267.97      5.96 o
   0   2   7       22.81       21.57      0.72 o
   1   2   7        0.02       -0.08      0.23 o
   2   2   7      369.85      382.80      5.33 o
   3   2   7       52.90       52.75      1.02 o
   4   2   7        0.09        0.09      0.46 o
   5   2   7       66.50       67.10      1.93 o
   6   2   7       16.61       15.01      1.27 o
   7   2   7        2.43        3.62      0.71 o
   8   2   7       30.46       27.24      1.33 o
   9   2   7        9.55       11.42      1.05 o
  10   2   7        6.78        6.15      0.89 o
  11   2   7       33.25       36.91      3.08 o
  -8   3   7        0.26       -2.23      2.23 o
  -7   3   7        2.93        1.94      0.81 o
  -6   3   7       59.38       56.02      3.66 o
  -5   3   7       20.52       16.18      1.00 o
  -4   3   7       60.95       58.26      1.94 o
  -3   3   7      377.73      347.67      7.73 o
  -2   3   7       14.64       13.75      1.07 o
  -1   3   7      374.77      397.03      7.32 o
   0   3   7       31.83       47.07      1.01 o
   1   3   7      222.79      251.55      3.32 o
   2   3   7       58.67       75.49      1.50 o
   3   3   7      144.50      126.18      2.23 o
   4   3   7      425.35      438.03      8.68 o
   5   3   7        3.28        2.95      0.50 o
   6   3   7       36.37       34.36      1.34 o
   7   3   7       38.50       32.42      1.32 o
   8   3   7       50.05       55.03      1.89 o
   9   3   7        0.24       -0.44      0.44 o
  10   3   7        2.01        2.27      0.63 o
  -8   4   7       24.78       29.68      4.41 o
  -7   4   7        2.68        2.03      0.80 o
  -6   4   7        0.10        0.03      0.58 o
  -5   4   7       62.79       58.88      2.69 o
  -4   4   7        0.06       -0.43      0.43 o
  -3   4   7       13.27       14.94      0.87 o
  -2   4   7       55.51       56.04      1.55 o
  -1   4   7      379.30      354.79      5.99 o
   0   4   7       18.29       16.47      0.64 o
   1   4   7       71.19       59.37      1.39 o
   2   4   7       66.05       76.40      1.42 o
   3   4   7        1.10        1.53      0.26 o
   4   4   7       11.80       13.93      1.60 o
   5   4   7       22.49       24.39      1.08 o
   6   4   7       69.57       66.53      3.17 o
   7   4   7      215.28      195.24      4.47 o
   8   4   7       18.09       16.37      1.02 o
   9   4   7        9.98       10.00      0.82 o
  10   4   7        7.03        6.86      1.00 o
  11   4   7        0.33       -0.66      0.66 o
  -8   5   7        2.21        2.39      1.04 o
  -7   5   7       28.81       28.54      1.65 o
  -6   5   7        6.24        5.05      0.92 o
  -5   5   7       13.46       13.93      1.04 o
  -4   5   7       12.98       13.70      0.93 o
  -3   5   7        3.19        4.58      0.74 o
  -2   5   7        1.39        1.55      0.49 o
  -1   5   7      290.45      278.23      4.89 o
   0   5   7        5.99        3.90      0.50 o
   1   5   7       11.95       13.23      0.56 o
   2   5   7       65.46       64.13      1.44 o
   3   5   7       79.53       83.98      1.39 o
   4   5   7      344.69      336.00      6.91 o
   5   5   7      474.16      466.80      9.32 o
   6   5   7       53.99       49.81      1.72 o
   7   5   7        9.28        9.20      0.77 o
   8   5   7       13.25       16.35      1.02 o
   9   5   7       26.75       26.63      1.43 o
  10   5   7        0.38        1.02      0.70 o
  11   5   7        7.00        5.75      1.07 o
  -7   6   7        3.27        5.32      1.06 o
  -6   6   7        4.53        4.21      1.13 o
  -5   6   7        2.89        1.75      0.66 o
  -4   6   7       32.48       34.78      1.43 o
  -3   6   7      167.48      174.38      3.98 o
  -2   6   7       32.59       27.05      1.07 o
  -1   6   7        0.18       -0.09      0.33 o
   0   6   7        5.39        4.96      0.48 o
   1   6   7      204.17      198.74      3.61 o
   2   6   7       20.38       26.02      0.83 o
   3   6   7       42.34       44.09      1.20 o
   4   6   7      205.51      175.04      3.92 o
   5   6   7      570.46      537.58     11.70 o
   6   6   7        3.77        4.47      0.59 o
   7   6   7        1.14        1.27      0.51 o
   8   6   7        2.49        3.50      0.59 o
   9   6   7        0.41        0.51      0.64 o
  10   6   7        8.12        8.57      1.17 o
  -7   7   7        5.13        6.60      2.62 o
  -6   7   7        6.79        4.98      1.39 o
  -5   7   7        1.61        1.04      0.69 o
  -4   7   7        7.46        4.84      0.72 o
  -3   7   7        1.62        1.36      0.58 o
  -2   7   7       29.51       32.48      1.33 o
  -1   7   7       70.88       58.46      2.27 o
   0   7   7      255.26      227.67      4.13 o
   1   7   7        0.31        0.14      0.32 o
   2   7   7       15.47       18.26      1.12 o
   3   7   7      120.96      107.91      3.22 o
   4   7   7      276.52      244.63      6.51 o
   5   7   7        2.73        4.12      0.55 o
   6   7   7       21.67       20.47      1.05 o
   7   7   7       27.34       28.42      1.76 o
   8   7   7        1.94        1.71      0.64 o
   9   7   7       16.80       15.31      1.23 o
  10   7   7        3.32        3.10      1.58 o
  -6   8   7       15.18       16.87      2.34 o
  -5   8   7        3.15        2.74      0.78 o
  -4   8   7        0.00       -0.64      1.04 o
  -3   8   7       28.92       26.15      2.62 o
  -2   8   7        7.76        9.43      1.46 o
  -1   8   7      114.26      114.72      3.40 o
   0   8   7       14.24       16.90      0.85 o
   1   8   7      159.06      149.36      4.51 o
   2   8   7       25.67       18.14      0.98 o
   3   8   7       29.51       23.17      2.44 o
   4   8   7       10.96       11.15      1.58 o
   5   8   7        3.06        3.54      0.58 o
   6   8   7       74.82       68.59      2.47 o
   7   8   7       13.52       13.01      1.00 o
   8   8   7        1.40        1.40      0.65 o
   9   8   7        0.08       -0.95      0.95 o
  -5   9   7       10.56       12.99      1.18 o
  -4   9   7        4.53        4.54      1.51 o
  -3   9   7        0.90        0.62      0.62 o
  -2   9   7       10.87        9.92      0.84 o
  -1   9   7        3.36        3.43      1.46 o
   0   9   7        0.02        0.05      0.47 o
   1   9   7       25.97       20.43      2.53 o
   2   9   7       12.51       12.90      1.28 o
   3   9   7       40.56       39.56      1.52 o
   4   9   7       15.29       15.69      1.28 o
   5   9   7       15.95       17.97      2.95 o
   6   9   7       17.75       14.51      3.55 o
   7   9   7       14.70       15.33      1.07 o
   8   9   7       13.48       16.20      1.25 o
   9   9   7        0.07       -0.58      0.58 o
  -4  10   7        2.95        2.25      0.78 o
  -3  10   7        0.04        0.00      1.09 o
  -2  10   7        3.07        2.80      0.64 o
  -1  10   7        3.77        2.74      0.63 o
   0  10   7        1.32        0.77      0.51 o
   1  10   7       31.79       30.88      2.65 o
   2  10   7       40.76       39.66      2.83 o
   3  10   7        2.15        1.64      1.03 o
   4  10   7       45.04       43.76      1.61 o
   5  10   7        1.03        1.01      0.60 o
   6  10   7       16.96       17.06      1.06 o
   7  10   7       41.69       36.99      1.63 o
   8  10   7        0.41        0.95      0.66 o
  -3  11   7       20.09       20.06      2.06 o
  -2  11   7        0.40        0.36      0.63 o
  -1  11   7       52.88       61.50      2.21 o
   0  11   7       16.77       17.70      1.37 o
   1  11   7        7.70        7.01      0.77 o
   2  11   7       40.20       46.25      4.80 o
   3  11   7        1.28        1.11      1.97 o
   4  11   7        0.61        0.56      0.43 o
   5  11   7       24.40       23.24      1.07 o
   6  11   7        7.98        6.24      0.69 o
   7  11   7        0.84        1.02      0.61 o
  -1  12   7        8.14        5.93      0.85 o
   0  12   7        9.94       13.47      0.94 o
   1  12   7        0.30       -0.60      1.54 o
   2  12   7        0.41        2.14      1.63 o
   3  12   7       11.34       10.62      1.79 o
   4  12   7        2.18        3.12      1.41 o
   5  12   7        9.28       12.07      1.49 o
  -1 -10   8        8.63       11.09      1.56 o
   0 -10   8        2.70        2.34      1.09 o
   1 -10   8        9.26       12.75      1.64 o
   2 -10   8        2.45        0.83      0.89 o
  -3  -9   8        4.55        4.92      1.15 o
  -2  -9   8        0.12        0.90      1.08 o
  -1  -9   8        0.00       -0.31      0.66 o
   0  -9   8        2.49        4.25      1.24 o
   1  -9   8       13.52       16.02      1.67 o
   2  -9   8        2.66        0.93      0.87 o
   3  -9   8        0.63       -0.30      0.80 o
   4  -9   8        0.19       -0.24      0.70 o
   5  -9   8        4.08        5.54      1.08 o
  -5  -8   8        0.01        1.33      0.90 o
  -4  -8   8        1.06        1.59      0.88 o
  -3  -8   8        3.41        0.97      0.78 o
  -2  -8   8        0.68       -0.70      0.70 o
  -1  -8   8        0.78        0.08      0.93 o
   0  -8   8        6.33        5.86      1.45 o
   1  -8   8        1.82        0.63      0.79 o
   2  -8   8       15.88       12.86      1.84 o
   3  -8   8        0.15       -0.58      0.58 o
   4  -8   8       10.99       11.04      1.05 o
   5  -8   8        0.60        0.63      0.82 o
   6  -8   8        2.83        4.10      1.02 o
  -6  -7   8        0.08        0.14      1.37 o
  -5  -7   8        0.00       -0.26      0.81 o
  -4  -7   8       33.57       50.29      4.18 o
  -3  -7   8        5.33        2.64      0.86 o
  -2  -7   8        1.77        3.96      0.89 o
  -1  -7   8       14.47       15.01      1.55 o
   0  -7   8        0.06       -0.18      0.70 o
   1  -7   8       29.11       25.25      2.54 o
   2  -7   8        0.60        0.85      0.61 o
   3  -7   8        6.05        5.32      0.76 o
   4  -7   8        4.95        5.11      0.81 o
   5  -7   8        4.68        2.83      0.81 o
   6  -7   8       16.35       15.63      1.38 o
   7  -7   8        3.68        2.77      0.97 o
  -6  -6   8       22.52       26.44      3.94 o
  -5  -6   8        7.84        9.07      2.10 o
  -4  -6   8        6.06        8.75      1.10 o
  -3  -6   8       14.60       13.13      1.20 o
  -2  -6   8       10.62       12.83      1.21 o
  -1  -6   8       17.52       12.87      1.90 o
   0  -6   8       26.32       25.46      1.54 o
   1  -6   8       90.68      101.54      3.25 o
   2  -6   8        0.20        0.75      0.57 o
   3  -6   8        0.06       -0.12      0.51 o
   4  -6   8      119.79      138.28      3.24 o
   5  -6   8       34.68       36.32      2.30 o
   6  -6   8       15.96       13.58      1.24 o
   7  -6   8       10.62       11.40      1.58 o
   8  -6   8       19.89       25.44      2.15 o
  -7  -5   8        5.11        3.03      1.88 o
  -6  -5   8        0.26       -1.20      1.20 o
  -5  -5   8       55.92       53.60      2.31 o
  -4  -5   8       13.50       17.00      1.46 o
  -3  -5   8        1.69        1.28      0.68 o
  -2  -5   8        6.00        5.77      0.91 o
  -1  -5   8        7.17        2.67      0.74 o
   0  -5   8       16.56       15.43      0.90 o
   1  -5   8       14.35       13.99      0.91 o
   2  -5   8        5.00        3.32      0.62 o
   3  -5   8       90.15       81.62      2.39 o
   4  -5   8        0.06       -0.51      0.51 o
   5  -5   8       28.45       26.17      1.46 o
   6  -5   8        2.65        2.83      0.81 o
   7  -5   8        3.05        1.59      1.07 o
   8  -5   8        1.96        1.26      1.11 o
   9  -5   8        0.99        0.77      1.37 o
  -7  -4   8        6.18        5.60      3.00 o
  -6  -4   8        2.52        4.00      1.55 o
  -5  -4   8        0.12        0.29      1.24 o
  -4  -4   8       18.47       22.05      2.03 o
  -3  -4   8        9.10        7.58      0.94 o
  -2  -4   8      245.72      239.81      7.65 o
  -1  -4   8        2.22        1.51      0.68 o
   0  -4   8      145.16      148.01      3.11 o
   1  -4   8      178.96      184.97      3.45 o
   2  -4   8        2.52        4.97      0.71 o
   3  -4   8       48.56       52.30      1.40 o
   4  -4   8      132.76      146.41      2.94 o
   5  -4   8      130.18      136.02      3.86 o
   6  -4   8        4.17        5.84      0.85 o
   7  -4   8        0.07       -0.77      0.88 o
   8  -4   8       12.45        8.48      1.88 o
   9  -4   8        0.00        1.03      1.37 o
  -8  -3   8        0.18       -0.64      1.58 o
  -7  -3   8        7.09        6.20      2.18 o
  -6  -3   8        3.28        5.63      2.06 o
  -5  -3   8        0.01        0.33      1.14 o
  -4  -3   8        0.12        0.91      1.14 o
  -3  -3   8       17.76       22.44      1.34 o
  -2  -3   8      162.72      149.89      6.14 o
  -1  -3   8       82.03       69.85      1.93 o
   0  -3   8       14.52       11.42      0.70 o
   1  -3   8       27.42       28.81      1.05 o
   2  -3   8      143.68      149.83      2.91 o
   3  -3   8       51.14       41.20      1.31 o
   4  -3   8       11.26       13.51      0.78 o
   5  -3   8       33.44       33.85      1.63 o
   6  -3   8        0.54       -0.74      0.76 o
   7  -3   8       19.81       15.59      3.43 o
   8  -3   8       10.49       10.62      1.88 o
   9  -3   8       12.05        8.99      1.88 o
  10  -3   8       14.07       13.10      2.31 o
  -8  -2   8        0.26        1.09      1.67 o
  -7  -2   8        7.37        6.76      1.91 o
  -6  -2   8       27.90       30.52      4.50 o
  -5  -2   8        9.12        5.19      1.57 o
  -4  -2   8       19.22       21.97      2.87 o
  -3  -2   8        3.89        5.77      0.86 o
  -2  -2   8      247.37      253.99      4.39 o
  -1  -2   8        6.24        9.42      0.55 o
   0  -2   8      365.39      375.36      5.42 o
   1  -2   8       81.89       78.99      1.57 o
   2  -2   8        0.87        0.63      0.30 o
   3  -2   8      115.98      127.66      2.41 o
   4  -2   8      140.39      149.21      3.00 o
   5  -2   8        2.34        2.65      0.63 o
   6  -2   8        4.35        2.30      0.77 o
   7  -2   8        2.07        3.17      1.20 o
   8  -2   8       19.80       17.98      2.06 o
   9  -2   8        0.40       -1.03      1.11 o
  10  -2   8       17.55       18.16      2.31 o
  -8  -1   8        2.39        3.26      1.97 o
  -7  -1   8        3.39        3.71      1.72 o
  -6  -1   8        1.54        1.00      1.44 o
  -5  -1   8        7.27        6.64      1.60 o
  -4  -1   8      221.93      209.59     19.74 o
  -3  -1   8        5.22        3.51      1.29 o
  -2  -1   8       36.17       44.19      1.44 o
  -1  -1   8      229.41      221.46      3.42 o
   0  -1   8       14.55       14.02      0.63 o
   1  -1   8        5.37        8.08      0.45 o
   2  -1   8        0.98        0.49      0.26 o
   3  -1   8      218.36      225.82      4.47 o
   4  -1   8        9.40        9.42      0.47 o
   5  -1   8        0.33        0.11      0.50 o
   6  -1   8        4.48        6.71      0.77 o
   7  -1   8       25.71       23.05      2.06 o
   8  -1   8       16.55       24.49      2.23 o
   9  -1   8        2.98        5.57      1.54 o
  10  -1   8        0.16       -0.34      1.28 o
  -8   0   8        0.36       -0.95      1.60 o
  -7   0   8        3.75        3.10      1.63 o
  -6   0   8       22.37       20.79      2.30 o
  -5   0   8       16.16       14.63      2.02 o
  -4   0   8       86.01       82.81      2.97 o
  -3   0   8       23.77       21.01      1.25 o
  -2   0   8      186.72      180.23      3.82 o
  -1   0   8      115.24      129.97      2.22 o
   0   0   8       61.57       66.18      1.24 o
   1   0   8       72.78       82.41      1.44 o
   2   0   8        6.37        8.58      0.41 o
   3   0   8      146.35      147.52      2.44 o
   4   0   8       42.34       45.59      1.09 o
   5   0   8       59.03       55.96      1.86 o
   6   0   8       21.53       25.25      1.25 o
   7   0   8        0.12        0.29      0.51 o
   8   0   8       10.66       10.25      1.33 o
   9   0   8        4.18        3.34      1.37 o
  10   0   8        0.20        0.51      1.28 o
  11   0   8       10.89        9.08      2.06 o
  -8   1   8        1.30        2.78      1.99 o
  -7   1   8       12.68       15.38      2.44 o
  -6   1   8        0.10        1.48      2.01 o
  -5   1   8        1.80        2.16      0.64 o
  -4   1   8        0.98        0.71      0.91 o
  -3   1   8       19.61       16.38      1.05 o
  -2   1   8        2.23        2.24      0.50 o
  -1   1   8      172.05      165.32      3.02 o
   0   1   8       66.62       62.65      1.50 o
   1   1   8        1.62        3.06      0.35 o
   2   1   8      863.41      877.02     11.06 o
   3   1   8       77.87       78.83      1.63 o
   4   1   8       60.41       64.46      1.38 o
   5   1   8       33.50       31.38      1.42 o
   6   1   8       21.92       18.68      1.43 o
   7   1   8       95.85       95.00      2.67 o
   8   1   8        1.67        1.46      0.61 o
   9   1   8        9.57        7.48      1.02 o
  10   1   8        1.10        0.86      1.37 o
  11   1   8        4.97        6.68      1.88 o
  -8   2   8       11.28        8.82      2.74 o
  -7   2   8        2.84        3.39      1.77 o
  -6   2   8       23.22       22.99      1.30 o
  -5   2   8      106.66       99.99      2.48 o
  -4   2   8      119.13      114.44      3.00 o
  -3   2   8      219.53      211.94      4.57 o
  -2   2   8       84.09       91.39      2.13 o
  -1   2   8        1.60        2.66      0.45 o
   0   2   8      114.09      110.22      1.85 o
   1   2   8       11.79       11.49      0.63 o
   2   2   8      128.04      119.00      2.06 o
   3   2   8       81.31       90.12      1.76 o
   4   2   8       88.08       91.26      2.48 o
   5   2   8        3.28        3.03      0.80 o
   6   2   8       51.22       49.10      1.84 o
   7   2   8      272.63      263.88      5.84 o
   8   2   8       39.77       40.80      1.67 o
   9   2   8        3.60        5.25      0.97 o
  10   2   8       20.45       18.41      2.14 o
  11   2   8       34.29       33.14      2.91 o
  -8   3   8        8.63       10.28      2.91 o
  -7   3   8       13.55       15.76      3.08 o
  -6   3   8        0.74        0.95      0.67 o
  -5   3   8      192.78      175.41      5.52 o
  -4   3   8        5.91        5.82      0.85 o
  -3   3   8        5.75        5.86      0.75 o
  -2   3   8      200.84      186.35      4.14 o
  -1   3   8       93.29       83.71      1.95 o
   0   3   8      207.47      206.84      3.09 o
   1   3   8      212.87      218.87      3.48 o
   2   3   8      185.86      184.59      3.56 o
   3   3   8        2.75        3.17      0.32 o
   4   3   8        6.53        6.68      0.83 o
   5   3   8      151.51      147.89      3.53 o
   6   3   8      152.62      141.29      3.47 o
   7   3   8       53.33       57.46      4.32 o
   8   3   8        0.86        1.31      0.58 o
   9   3   8       18.97       17.36      1.20 o
  10   3   8        1.59        0.94      0.60 o
  11   3   8        5.38        9.08      1.80 o
  -7   4   8       38.33       44.19      4.74 o
  -6   4   8        0.62        1.39      1.19 o
  -5   4   8        6.17        3.34      1.00 o
  -4   4   8       62.34       57.63      2.02 o
  -3   4   8       20.56       18.53      1.76 o
  -2   4   8       59.61       55.85      1.61 o
  -1   4   8       40.13       39.02      1.24 o
   0   4   8      306.21      319.07      6.14 o
   1   4   8      283.19      290.27      4.46 o
   2   4   8       87.77       88.03      1.64 o
   3   4   8        7.82        9.01      0.66 o
   4   4   8       88.19       74.67      2.11 o
   5   4   8        2.37        3.94      0.83 o
   6   4   8       24.94       21.61      1.06 o
   7   4   8       91.89       93.76      2.61 o
   8   4   8        2.98        3.08      0.61 o
   9   4   8        1.46        0.19      0.63 o
  10   4   8        3.88        4.35      0.74 o
  11   4   8        0.47        0.95      0.81 o
  -7   5   8        0.16       -1.69      1.69 o
  -6   5   8       51.73       59.74      2.29 o
  -5   5   8        5.00        4.52      1.25 o
  -4   5   8        2.25        1.84      0.63 o
  -3   5   8        0.36       -0.50      0.60 o
  -2   5   8      201.02      205.15      4.75 o
  -1   5   8      330.40      313.37      5.48 o
   0   5   8      181.78      185.31      3.92 o
   1   5   8      198.05      213.16      3.85 o
   2   5   8        4.56        3.94      0.40 o
   3   5   8        8.18        5.01      1.16 o
   4   5   8      755.89      726.02     14.07 o
   5   5   8       20.46       17.83      0.96 o
   6   5   8       41.15       38.41      2.33 o
   7   5   8       61.70       60.17      2.09 o
   8   5   8       26.33       23.54      1.51 o
   9   5   8        0.64        1.56      0.58 o
  10   5   8        0.56        0.68      0.72 o
  -7   6   8        6.07        7.19      1.71 o
  -6   6   8        7.18        5.59      2.53 o
  -5   6   8        3.73        4.30      0.86 o
  -4   6   8       84.76       83.35      2.39 o
  -3   6   8       27.14       25.43      1.32 o
  -2   6   8       70.90       61.83      1.94 o
  -1   6   8        0.15        0.05      0.60 o
   0   6   8      124.72      118.32      2.80 o
   1   6   8        0.38        0.41      0.37 o
   2   6   8       71.87       80.81      2.75 o
   3   6   8       91.70       77.44      2.16 o
   4   6   8        0.17       -0.45      0.62 o
   5   6   8       70.00       75.23      4.17 o
   6   6   8        1.65        1.55      0.49 o
   7   6   8       20.47       16.22      1.77 o
   8   6   8       16.81       20.31      1.16 o
   9   6   8        0.76        1.59      0.73 o
  10   6   8        0.36       -0.19      0.68 o
  -6   7   8        5.07        4.12      2.20 o
  -5   7   8        0.71        0.27      0.87 o
  -4   7   8        0.11       -1.29      1.55 o
  -3   7   8       13.39       12.26      0.92 o
  -2   7   8      290.88      271.62      5.74 o
  -1   7   8        9.33       11.00      0.92 o
   0   7   8       41.30       34.70      1.26 o
   1   7   8      144.44      153.07      4.29 o
   2   7   8       21.46       20.75      1.41 o
   3   7   8        7.72        4.83      0.66 o
   4   7   8      117.49      107.15      2.75 o
   5   7   8       14.43       16.45      1.15 o
   6   7   8       50.86       47.22      1.65 o
   7   7   8       25.14       28.03      1.30 o
   8   7   8        0.41       -0.57      0.94 o
   9   7   8        7.07        5.52      1.32 o
  10   7   8        5.86        5.06      1.25 o
  -5   8   8       19.18       21.95      1.46 o
  -4   8   8       33.21       31.36      1.59 o
  -3   8   8       14.35       14.83      2.18 o
  -2   8   8       14.38       11.77      2.83 o
  -1   8   8        0.03        0.42      1.01 o
   0   8   8      158.03      154.03      3.92 o
   1   8   8        0.94        3.41      1.46 o
   2   8   8        8.30        9.10      1.11 o
   3   8   8        7.67        6.55      2.14 o
   4   8   8        0.62        0.07      0.43 o
   5   8   8        0.10       -0.35      0.42 o
   6   8   8        0.03        1.21      0.54 o
   7   8   8       12.94       15.53      0.98 o
   8   8   8       13.93       13.25      1.12 o
   9   8   8        2.94        2.83      1.11 o
  -5   9   8        9.94        7.80      1.09 o
  -4   9   8       18.07       22.37      1.52 o
  -3   9   8       58.76       63.99      2.49 o
  -2   9   8       16.01       20.87      3.20 o
  -1   9   8       57.92       64.77      9.04 o
   0   9   8       20.20       22.25      1.29 o
   1   9   8        5.66        7.09      0.74 o
   2   9   8        0.28        0.28      0.42 o
   3   9   8       11.05        8.74      0.74 o
   4   9   8       25.05       25.01      1.30 o
   5   9   8       30.44       31.15      1.52 o
   6   9   8        3.86        2.61      0.65 o
   7   9   8        0.88        0.42      1.03 o
   8   9   8        1.63        0.88      0.66 o
  -4  10   8        0.54        1.46      0.86 o
  -3  10   8        0.04        0.31      0.62 o
  -2  10   8        4.42        5.51      0.84 o
  -1  10   8       14.64       18.61      1.21 o
   0  10   8        1.05        0.43      0.51 o
   1  10   8        1.39        3.06      0.86 o
   2  10   8       65.92       70.83      2.36 o
   3  10   8        0.02       -0.47      1.07 o
   4  10   8       47.99       49.65      2.40 o
   5  10   8        0.35        1.06      0.50 o
   6  10   8        0.19        0.28      0.57 o
   7  10   8       36.49       36.25      2.15 o
   8  10   8        7.29       10.00      1.63 o
  -2  11   8       43.64       46.44      2.05 o
  -1  11   8        2.94        2.98      0.71 o
   0  11   8       19.35       23.18      1.24 o
   1  11   8       11.77       13.36      0.94 o
   2  11   8       12.44       10.26      1.63 o
   3  11   8        3.40        2.43      0.50 o
   4  11   8        0.95        0.59      0.77 o
   5  11   8        0.56        0.75      0.50 o
   6  11   8       19.12       17.98      1.12 o
   0  12   8       50.64       52.30      4.80 o
   1  12   8        0.09        1.03      1.63 o
   3  12   8        0.05       -0.51      1.88 o
   4  12   8       34.68       43.77      3.27 o
  -2  -9   9        5.16        6.32      1.30 o
  -1  -9   9        1.37        0.56      1.11 o
   0  -9   9        0.64        0.45      1.07 o
   1  -9   9        0.21        0.25      1.01 o
   2  -9   9        1.00        1.51      0.89 o
   3  -9   9        0.13        0.32      0.84 o
  -3  -8   9        0.31        0.93      0.90 o
  -2  -8   9       34.38       44.11      3.98 o
  -1  -8   9        0.00       -0.40      0.79 o
   0  -8   9        9.02        6.69      1.19 o
   1  -8   9       22.38       21.64      1.80 o
   2  -8   9        3.56        2.43      1.79 o
   3  -8   9        1.31       -0.29      0.75 o
   4  -8   9        9.59        7.74      1.16 o
   5  -8   9        7.38        6.18      1.08 o
  -5  -7   9        0.54        0.37      0.93 o
  -4  -7   9        0.42        1.39      0.86 o
  -3  -7   9        9.65       14.31      1.42 o
  -2  -7   9        0.02        0.56      0.75 o
  -1  -7   9        0.01        0.43      1.01 o
   0  -7   9        6.11        6.90      1.06 o
   1  -7   9        1.28        2.67      1.05 o
   2  -7   9       34.08       41.39      2.35 o
   3  -7   9        1.93        1.06      0.62 o
   4  -7   9        1.07        1.98      1.25 o
   5  -7   9       11.15       11.70      1.22 o
   6  -7   9       32.99       39.29      2.02 o
   7  -7   9       23.48       30.57      3.00 o
  -5  -6   9        5.93        6.50      2.14 o
  -4  -6   9       28.40       36.29      2.48 o
  -3  -6   9        1.44        1.23      0.83 o
  -2  -6   9       13.69       13.35      1.41 o
  -1  -6   9        6.52        3.94      1.43 o
   0  -6   9        0.20        0.71      0.73 o
   1  -6   9       20.42       14.80      2.24 o
   2  -6   9        6.64        5.34      0.76 o
   3  -6   9       36.35       35.97      1.61 o
   4  -6   9        0.06        0.69      0.61 o
   5  -6   9        0.01       -0.05      0.72 o
   6  -6   9       34.44       36.81      2.32 o
   7  -6   9        1.39        0.77      1.46 o
   8  -6   9        2.62        4.88      1.71 o
  -6  -5   9        0.40        1.39      2.06 o
  -5  -5   9       17.26       20.35      2.91 o
  -4  -5   9        7.65       10.15      4.20 o
  -3  -5   9        2.27        2.28      0.80 o
  -2  -5   9       15.76       10.83      1.13 o
  -1  -5   9        0.01       -0.68      0.79 o
   0  -5   9       13.75       16.13      2.07 o
   1  -5   9       15.96       17.64      1.17 o
   2  -5   9        3.24        5.21      0.72 o
   3  -5   9       93.74       98.04      3.22 o
   4  -5   9        1.45       -0.10      0.56 o
   5  -5   9        2.40        1.66      0.96 o
   6  -5   9        6.82        7.54      1.63 o
   7  -5   9       19.55       17.21      2.14 o
   8  -5   9        0.34       -1.03      1.37 o
  -6  -4   9        0.54        4.37      1.63 o
  -5  -4   9       21.23       20.50      3.34 o
  -4  -4   9       11.94       10.19      1.75 o
  -3  -4   9        5.52        3.70      0.86 o
  -2  -4   9       22.80       17.88      2.58 o
  -1  -4   9       14.72       10.96      1.15 o
   0  -4   9       89.55      104.20      4.51 o
   1  -4   9       14.91       17.44      1.37 o
   2  -4   9      122.22      123.08      3.13 o
   3  -4   9       76.73       71.44      1.94 o
   4  -4   9       53.67       56.79      1.84 o
   5  -4   9       14.62       13.69      1.11 o
   6  -4   9       15.06       17.47      2.06 o
   7  -4   9        0.51        1.03      1.28 o
   8  -4   9        0.21       -0.51      1.20 o
   9  -4   9        0.34        0.00      1.46 o
  -7  -3   9        0.17        0.17      2.14 o
  -6  -3   9        2.34        1.09      1.52 o
  -5  -3   9        5.68        4.20      2.95 o
  -4  -3   9        0.02        1.06      1.37 o
  -3  -3   9        5.91        8.00      2.65 o
  -2  -3   9       49.37       47.10      2.24 o
  -1  -3   9       90.98       91.86      2.35 o
   0  -3   9      103.02       97.26      4.12 o
   1  -3   9       14.98        9.98      0.69 o
   2  -3   9       69.47       71.72      1.80 o
   3  -3   9       50.68       49.23      1.39 o
   4  -3   9        0.99        1.65      0.48 o
   5  -3   9        3.44        3.60      1.20 o
   6  -3   9        1.52        2.14      1.11 o
   7  -3   9        1.13        0.86      1.11 o
   8  -3   9        0.60        1.11      1.28 o
   9  -3   9        2.04       -0.34      1.37 o
  -7  -2   9        1.19        2.71      1.75 o
  -6  -2   9        0.22       -0.53      1.84 o
  -5  -2   9        9.13       10.26      1.79 o
  -4  -2   9        0.02        1.12      1.16 o
  -3  -2   9       15.46       15.38      1.83 o
  -2  -2   9        4.57        3.92      0.65 o
  -1  -2   9       81.12       82.98      3.30 o
   0  -2   9       99.45       89.46      2.55 o
   1  -2   9        5.08        5.32      0.50 o
   2  -2   9      289.36      291.57      4.41 o
   3  -2   9        4.25        2.34      0.67 o
   4  -2   9      187.53      198.60      7.29 o
   5  -2   9       70.24       80.88      4.28 o
   6  -2   9       49.02       52.33      3.17 o
   7  -2   9        0.67        0.17      1.03 o
   8  -2   9        4.66        2.23      1.37 o
   9  -2   9        5.14        4.54      1.54 o
  10  -2   9        7.62        8.91      1.97 o
  -7  -1   9        0.48        0.28      1.50 o
  -6  -1   9        0.09        0.03      1.67 o
  -5  -1   9        0.01       -1.09      1.09 o
  -4  -1   9        2.65        3.58      1.54 o
  -3  -1   9      238.55      220.90     13.23 o
  -2  -1   9        0.02       -0.46      0.46 o
  -1  -1   9        7.33       10.37      0.82 o
   0  -1   9       71.37       73.07      1.69 o
   1  -1   9       37.27       34.81      1.31 o
   2  -1   9        3.71        2.91      0.40 o
   3  -1   9        4.92        4.80      0.51 o
   4  -1   9        0.00        0.99      0.50 o
   5  -1   9       33.55       36.09      2.01 o
   6  -1   9        3.92        2.37      0.91 o
   7  -1   9        1.64        2.06      1.11 o
   8  -1   9       11.96       10.19      1.71 o
   9  -1   9        8.41        6.85      1.71 o
  10  -1   9        1.31        1.97      1.54 o
  -7   0   9        0.47        1.56      1.66 o
  -6   0   9        0.59       -0.24      1.44 o
  -5   0   9       45.56       39.29      3.47 o
  -4   0   9        0.52        2.20      1.33 o
  -3   0   9      133.48      128.84      4.69 o
  -2   0   9      198.89      207.21      6.13 o
  -1   0   9        5.23        2.80      0.52 o
   0   0   9       51.36       55.96      1.48 o
   1   0   9      300.47      303.14      4.60 o
   2   0   9        8.79       12.89      0.67 o
   3   0   9        0.72        1.07      0.50 o
   4   0   9        2.64        2.25      1.21 o
   5   0   9        2.94        2.26      0.58 o
   6   0   9      106.26      102.04      3.06 o
   7   0   9       28.11       27.86      1.37 o
   8   0   9        7.65        6.42      1.46 o
   9   0   9        0.09       -1.03      1.03 o
  10   0   9        0.19        1.11      1.46 o
  -7   1   9        2.97        0.50      1.75 o
  -6   1   9       21.88       20.56      2.48 o
  -5   1   9       15.74       13.90      2.02 o
  -4   1   9       40.38       36.47      1.61 o
  -3   1   9       34.18       35.56      3.38 o
  -2   1   9      124.77      115.68      2.78 o
  -1   1   9       29.23       21.02      0.88 o
   0   1   9       17.81       14.65      0.68 o
   1   1   9       12.80       12.07      1.02 o
   2   1   9       88.89      101.54      2.07 o
   3   1   9       75.88       86.70      1.82 o
   4   1   9       20.92       22.25      1.13 o
   5   1   9        9.09        6.59      0.70 o
   6   1   9       44.05       37.62      1.55 o
   7   1   9        4.31        3.12      0.96 o
   8   1   9        4.41        4.27      0.76 o
   9   1   9       24.56       18.84      2.14 o
  10   1   9       12.37       10.53      1.88 o
  -7   2   9        0.04        0.25      1.77 o
  -6   2   9       15.90       14.19      3.38 o
  -5   2   9        1.31        2.28      1.45 o
  -4   2   9       18.92       24.16      1.57 o
  -3   2   9       27.86       28.77      1.39 o
  -2   2   9      138.18      136.73      2.87 o
  -1   2   9      134.07      119.09      2.52 o
   0   2   9        5.99        6.88      0.84 o
   1   2   9       99.60       95.66      2.60 o
   2   2   9        0.80        1.09      0.45 o
   3   2   9        1.68        1.75      0.46 o
   4   2   9       90.53       93.68      2.60 o
   5   2   9       31.44       30.33      1.31 o
   6   2   9       71.44       70.66      2.72 o
   7   2   9        1.32        1.54      0.61 o
   8   2   9        0.38        0.90      0.55 o
   9   2   9       21.85       20.97      1.31 o
  10   2   9        4.17        4.54      1.54 o
  11   2   9        6.08        4.03      1.71 o
  -7   3   9        6.20        9.33      2.83 o
  -6   3   9       34.05       33.70      3.89 o
  -5   3   9       85.63       75.78      3.29 o
  -4   3   9        8.41        9.12      0.97 o
  -3   3   9       21.75       24.58      1.28 o
  -2   3   9       14.71       12.55      0.90 o
  -1   3   9        0.00       -0.37      0.41 o
   0   3   9      694.87      690.85     11.00 o
   1   3   9        6.16        6.19      0.58 o
   2   3   9       63.79       66.59      1.52 o
   3   3   9       74.35       65.69      2.02 o
   4   3   9        8.27        9.98      0.80 o
   5   3   9       27.49       28.01      1.26 o
   6   3   9       25.83       27.60      1.59 o
   7   3   9      106.90      116.37      3.14 o
   8   3   9        6.78        8.08      0.88 o
   9   3   9        7.24        7.75      1.22 o
  10   3   9        0.28        0.92      0.63 o
  -7   4   9       26.04       27.66      3.77 o
  -6   4   9        4.69        7.88      1.19 o
  -5   4   9        4.43        3.86      1.46 o
  -4   4   9        7.31        6.44      0.92 o
  -3   4   9        2.65        2.74      0.75 o
  -2   4   9        7.70        8.64      0.84 o
  -1   4   9       27.13       23.80      1.14 o
   0   4   9        0.38        1.05      0.46 o
   1   4   9       43.12       41.03      1.11 o
   2   4   9       65.62       63.78      3.26 o
   3   4   9       78.39       80.31      2.49 o
   4   4   9        3.56        4.39      0.84 o
   5   4   9       40.38       43.15      1.59 o
   6   4   9       71.14       76.50      2.29 o
   7   4   9        0.01       -0.17      0.51 o
   8   4   9       28.58       26.53      1.34 o
   9   4   9        4.78        3.95      0.77 o
  10   4   9        1.50        1.42      0.96 o
  -6   5   9       14.83       14.47      1.25 o
  -5   5   9       28.60       31.97      2.38 o
  -4   5   9       69.53       69.89      2.36 o
  -3   5   9        0.69        0.26      0.62 o
  -2   5   9      173.97      151.79      4.91 o
  -1   5   9      178.56      188.49      4.17 o
   0   5   9       13.19       14.29      0.87 o
   1   5   9        1.02        2.30      0.57 o
   2   5   9      188.89      199.31      4.58 o
   3   5   9        4.15        5.21      0.64 o
   4   5   9       68.56       73.92      2.95 o
   5   5   9      154.98      144.31      3.57 o
   6   5   9       25.12       26.17      1.27 o
   7   5   9       71.60       63.50      2.79 o
   8   5   9        2.25        2.74      0.68 o
   9   5   9        1.78        1.29      0.64 o
  10   5   9        9.34       10.00      1.22 o
  -6   6   9        2.60        1.10      1.41 o
  -5   6   9        3.73        2.43      0.79 o
  -4   6   9        8.96       10.69      1.34 o
  -3   6   9        1.40        1.81      0.76 o
  -2   6   9       21.57       20.21      2.42 o
  -1   6   9       55.75       48.10      1.93 o
   0   6   9       41.61       44.87      1.54 o
   1   6   9       47.05       44.84      2.00 o
   2   6   9       34.66       30.14      1.61 o
   3   6   9        6.46        7.09      1.33 o
   4   6   9       90.17       87.51      4.61 o
   5   6   9       96.64       83.43      2.38 o
   6   6   9       67.71       63.27      2.73 o
   7   6   9        3.23        3.62      0.84 o
   8   6   9        0.01        0.11      0.54 o
   9   6   9       11.93       10.99      1.02 o
  10   6   9        5.33        4.58      0.91 o
  -5   7   9        0.16        0.02      0.70 o
  -4   7   9        4.62        3.96      1.20 o
  -3   7   9        1.89        1.07      0.74 o
  -2   7   9       14.95       12.37      1.58 o
  -1   7   9       46.20       40.73      2.98 o
   0   7   9       91.79       90.76      2.70 o
   1   7   9        6.94        5.40      1.76 o
   2   7   9       10.74       11.87      3.55 o
   3   7   9      122.90      115.43      3.72 o
   4   7   9        4.06        4.83      0.76 o
   5   7   9       12.41       10.23      0.79 o
   6   7   9        0.25        0.60      0.49 o
   7   7   9        5.86        4.79      0.71 o
   8   7   9       20.05       22.55      1.70 o
   9   7   9        8.83       11.56      1.18 o
  -5   8   9       23.47       30.81      2.18 o
  -4   8   9       11.38       11.12      1.20 o
  -3   8   9        0.41       -0.25      0.86 o
  -2   8   9       69.75       66.38      2.43 o
  -1   8   9       34.30       34.50      2.95 o
   0   8   9       26.63       23.20      1.45 o
   1   8   9       45.76       43.42      1.92 o
   2   8   9        0.88        2.85      1.28 o
   3   8   9        8.67        6.52      1.11 o
   4   8   9       15.10       13.61      1.06 o
   5   8   9        4.66        4.69      0.74 o
   6   8   9       14.55       13.91      0.94 o
   7   8   9        3.59        3.89      0.74 o
   8   8   9        1.60        1.37      0.73 o
   9   8   9        0.01        0.31      0.68 o
  -4   9   9       12.77       13.47      1.35 o
  -3   9   9        6.87        9.30      1.06 o
  -2   9   9        5.55        7.14      0.98 o
  -1   9   9       17.66       18.04      1.29 o
   0   9   9       22.27       25.07      1.44 o
   1   9   9        1.41        1.06      0.58 o
   2   9   9        0.03       -0.17      0.81 o
   3   9   9        6.99        5.78      1.54 o
   4   9   9       10.15       10.77      1.58 o
   5   9   9        0.45        0.78      0.58 o
   6   9   9       19.83       21.42      1.37 o
   7   9   9        3.91        4.11      2.14 o
   8   9   9       12.75       14.74      1.21 o
  -3  10   9        1.50        0.34      0.98 o
  -2  10   9        1.23        1.78      0.77 o
  -1  10   9        5.36        4.20      0.86 o
   0  10   9       34.97       38.80      1.97 o
   1  10   9        0.34       -0.44      0.50 o
   2  10   9        0.00       -0.39      0.50 o
   3  10   9       11.16       10.22      0.90 o
   4  10   9        3.30        1.32      0.58 o
   5  10   9        1.93        1.90      0.77 o
   6  10   9        0.48        0.22      0.58 o
   7  10   9        1.38        2.76      0.81 o
  -1  11   9       58.10       66.17      2.48 o
   0  11   9       45.69       49.33      2.31 o
   1  11   9        2.19        2.06      0.60 o
   2  11   9        0.18        0.87      0.50 o
   3  11   9        1.38        2.34      0.98 o
   4  11   9       34.93       33.08      1.54 o
   5  11   9        1.38        1.82      0.58 o
   6  11   9       10.86        9.59      3.34 o
  -2  -8  10        3.92        5.42      1.32 o
  -1  -8  10       18.04       15.88      1.57 o
   0  -8  10        4.90        9.14      1.44 o
   1  -8  10        0.16        0.13      0.92 o
   2  -8  10        0.21        1.20      0.85 o
   3  -8  10       12.27        8.79      1.26 o
   4  -8  10        0.15       -0.34      0.71 o
  -3  -7  10        0.09       -0.43      1.01 o
  -2  -7  10        4.53        4.50      1.14 o
  -1  -7  10        5.19        7.31      1.26 o
   0  -7  10       22.23       29.03      1.90 o
   1  -7  10        5.83        4.68      1.13 o
   2  -7  10       14.64       15.20      1.63 o
   3  -7  10        1.13        1.75      0.70 o
   4  -7  10        3.46        4.74      0.86 o
   5  -7  10        3.72        3.85      1.54 o
   6  -7  10        8.75        8.74      1.97 o
  -4  -6  10        0.14        0.64      1.36 o
  -3  -6  10       16.82       15.59      2.36 o
  -2  -6  10        4.41        4.27      1.03 o
  -1  -6  10        4.86        2.68      0.85 o
   0  -6  10        0.71        1.10      0.86 o
   1  -6  10       11.56       15.14      1.42 o
   2  -6  10        0.00       -0.55      0.55 o
   3  -6  10       18.66       21.98      1.70 o
   4  -6  10        0.82        0.11      0.71 o
   5  -6  10        0.00       -1.11      1.20 o
   6  -6  10        0.33        0.17      1.20 o
   7  -6  10        6.86        6.42      1.80 o
  -5  -5  10        2.59        1.85      2.27 o
  -4  -5  10       23.40       22.43      2.47 o
  -3  -5  10        7.47        8.08      1.70 o
  -2  -5  10        1.03       -1.10      1.11 o
  -1  -5  10        2.12        1.35      0.79 o
   0  -5  10        2.51        2.50      0.80 o
   1  -5  10        0.06        0.27      0.53 o
   2  -5  10        0.65        0.17      0.58 o
   3  -5  10       15.70       15.54      1.28 o
   4  -5  10       31.35       33.74      2.57 o
   5  -5  10        0.27       -1.03      1.11 o
   6  -5  10        0.44       -0.26      1.11 o
   7  -5  10        2.87        4.71      1.71 o
   8  -5  10        0.43        1.03      1.54 o
  -6  -4  10        6.62        9.08      2.40 o
  -5  -4  10        2.24        1.14      1.45 o
  -4  -4  10       15.57       19.76      2.35 o
  -3  -4  10       17.89       20.25      2.21 o
  -2  -4  10        3.00        4.38      1.80 o
  -1  -4  10        1.26        0.69      1.08 o
   0  -4  10       38.78       36.75      1.87 o
   1  -4  10      108.58      118.86      6.09 o
   2  -4  10        1.90        0.92      0.60 o
   3  -4  10       42.62       37.21      2.24 o
   4  -4  10        0.54        0.43      1.03 o
   5  -4  10        4.33        4.20      1.46 o
   6  -4  10        2.05        1.37      1.37 o
   7  -4  10       12.97       16.36      2.14 o
   8  -4  10        1.27       -0.34      1.37 o
  -6  -3  10        0.00        0.00      1.46 o
  -5  -3  10        4.66        6.39      1.71 o
  -4  -3  10        0.00        0.60      1.20 o
  -3  -3  10        1.23        3.00      1.30 o
  -2  -3  10        5.36        7.20      2.44 o
  -1  -3  10       18.66       21.20      1.94 o
   0  -3  10        0.64       -0.29      0.72 o
   1  -3  10       15.40       17.63      1.19 o
   2  -3  10        4.12        4.14      0.83 o
   3  -3  10       92.11       98.09      3.11 o
   4  -3  10      136.38      148.03      5.29 o
   5  -3  10      155.60      166.57      6.85 o
   6  -3  10       10.38        6.08      1.46 o
   7  -3  10        5.57        5.22      1.54 o
   8  -3  10        3.04        4.20      1.54 o
   9  -3  10        0.72       -0.51      1.37 o
  -6  -2  10        1.24        1.21      1.58 o
  -5  -2  10        0.28       -0.12      1.41 o
  -4  -2  10        3.47        1.70      1.93 o
  -3  -2  10        0.03       -0.29      1.10 o
  -2  -2  10        0.18        1.99      1.16 o
  -1  -2  10        0.79        0.92      0.57 o
   0  -2  10       11.03       11.26      1.34 o
   1  -2  10      197.62      181.43      5.00 o
   2  -2  10      114.44      119.32      3.48 o
   3  -2  10       41.43       39.10      1.81 o
   4  -2  10       11.87       14.28      1.63 o
   5  -2  10        0.97        1.50      1.00 o
   6  -2  10        1.97        1.46      1.20 o
   7  -2  10        0.43        1.54      1.20 o
   8  -2  10        9.24        9.59      1.80 o
   9  -2  10        0.61       -0.60      1.37 o
  -6  -1  10       26.62       28.30      2.82 o
  -5  -1  10        1.14        1.13      1.97 o
  -4  -1  10        5.81        3.33      2.74 o
  -3  -1  10      150.52      144.35     14.04 o
  -2  -1  10       15.86       18.80      3.98 o
  -1  -1  10       32.69       37.10      3.52 o
   0  -1  10        4.95        4.23      0.60 o
   1  -1  10        0.63        0.78      0.68 o
   2  -1  10       23.35       26.30      1.16 o
   3  -1  10        0.51        0.88      0.48 o
   4  -1  10       22.93       17.66      1.21 o
   5  -1  10       23.44       22.07      1.78 o
   6  -1  10      105.11      103.76      4.12 o
   7  -1  10        0.81       -0.26      1.11 o
   8  -1  10        0.02       -1.03      1.03 o
   9  -1  10        2.56        5.14      1.63 o
  10  -1  10       17.36       19.78      2.48 o
  -7   0  10        0.16        2.06      2.06 o
  -6   0  10        0.40        2.95      1.70 o
  -5   0  10        0.16        2.25      2.78 o
  -4   0  10        5.36        7.60      1.60 o
  -3   0  10        8.66       12.07      1.75 o
  -2   0  10       43.97       44.79      1.90 o
  -1   0  10        0.33        0.03      0.42 o
   0   0  10       12.69       15.54      1.00 o
   1   0  10       49.03       49.15      1.88 o
   2   0  10        0.16        0.86      0.40 o
   3   0  10        0.22       -0.01      0.45 o
   4   0  10        0.35        0.67      0.52 o
   5   0  10      155.16      141.24      3.66 o
   6   0  10        0.95        0.74      0.62 o
   7   0  10       13.70       14.45      1.63 o
   8   0  10        0.22       -0.09      1.03 o
   9   0  10        4.83        2.83      1.46 o
  10   0  10        8.20        8.99      1.88 o
  -7   1  10        0.31        2.74      2.23 o
  -6   1  10        0.59        1.95      1.52 o
  -5   1  10        4.23        4.32      1.64 o
  -4   1  10        2.35        5.14      1.48 o
  -3   1  10        2.40        0.73      0.90 o
  -2   1  10        3.66        5.32      0.84 o
  -1   1  10      224.12      207.99      4.27 o
   0   1  10       37.71       40.41      2.01 o
   1   1  10       59.35       56.18      1.93 o
   2   1  10       36.49       38.03      1.32 o
   3   1  10      138.37      138.59      3.56 o
   4   1  10        0.72       -0.01      0.41 o
   5   1  10        0.74        1.90      0.55 o
   6   1  10       10.15       10.08      0.92 o
   7   1  10        0.33       -0.27      0.53 o
   8   1  10       24.82       25.93      1.46 o
   9   1  10        0.97        1.71      1.37 o
  10   1  10        0.01        0.69      1.46 o
  -6   2  10        0.84        1.24      1.66 o
  -5   2  10        1.42        5.41      1.72 o
  -4   2  10        8.22        7.75      1.37 o
  -3   2  10       48.44       41.62      1.68 o
  -2   2  10        2.02        1.21      1.07 o
  -1   2  10       17.77       10.20      0.93 o
   0   2  10      353.53      346.66      6.49 o
   1   2  10        0.73        0.78      0.47 o
   2   2  10        0.01       -0.11      0.43 o
   3   2  10      166.56      167.17      5.73 o
   4   2  10       87.69       89.90      2.62 o
   5   2  10        9.64       10.73      1.11 o
   6   2  10        0.42        0.51      0.51 o
   7   2  10       99.29       91.58      2.77 o
   8   2  10       34.76       37.43      1.67 o
   9   2  10        2.23        1.99      0.73 o
  10   2  10        7.64        7.45      1.80 o
  -6   3  10        2.08        1.91      2.91 o
  -5   3  10       17.80       12.63      1.63 o
  -4   3  10        0.19       -0.62      0.62 o
  -3   3  10        9.48       10.23      1.14 o
  -2   3  10        1.43        2.48      1.65 o
  -1   3  10        8.54        8.28      1.00 o
   0   3  10       29.83       28.34      1.15 o
   1   3  10      132.67      136.07      3.02 o
   2   3  10       38.23       41.13      2.00 o
   3   3  10       12.94       14.61      1.87 o
   4   3  10        0.64        1.43      0.58 o
   5   3  10       18.06       16.38      1.01 o
   6   3  10       38.15       34.12      1.91 o
   7   3  10       13.97       13.27      1.82 o
   8   3  10       31.02       31.48      1.57 o
   9   3  10       10.74       10.57      1.03 o
  10   3  10        7.18        6.87      1.03 o
  -6   4  10       34.38       40.44      2.12 o
  -5   4  10        9.64        8.59      1.99 o
  -4   4  10        1.88        1.13      0.83 o
  -3   4  10       12.04       12.87      1.22 o
  -2   4  10        1.56        0.61      1.21 o
  -1   4  10       11.20       14.93      1.36 o
   0   4  10        0.01        0.06      0.48 o
   1   4  10       74.56       75.06      2.30 o
   2   4  10       90.62       91.34      2.62 o
   3   4  10       51.69       49.90      2.27 o
   4   4  10       77.29       70.72      2.24 o
   5   4  10        0.05        0.26      0.43 o
   6   4  10        0.04        0.40      0.52 o
   7   4  10       54.80       57.72      2.06 o
   8   4  10       64.47       68.51      2.33 o
   9   4  10        0.76        0.39      1.12 o
  10   4  10        1.79        3.37      0.82 o
  -6   5  10        3.67        6.07      1.50 o
  -5   5  10       12.66       12.17      2.40 o
  -4   5  10       37.87       37.76      2.29 o
  -3   5  10       17.22       20.55      1.50 o
  -2   5  10       62.60       55.06      2.26 o
  -1   5  10       23.97       20.06      1.50 o
   0   5  10       10.02        7.99      0.82 o
   1   5  10       25.21       25.22      3.04 o
   2   5  10        8.85        7.85      1.48 o
   3   5  10        0.19        1.02      0.66 o
   4   5  10      100.52       90.98      2.63 o
   5   5  10       12.04        7.29      0.80 o
   6   5  10      103.98      102.45      3.81 o
   7   5  10       24.72       21.93      1.25 o
   8   5  10       24.52       23.89      1.34 o
   9   5  10        0.43        0.12      0.65 o
  10   5  10        0.32       -0.32      0.85 o
  -5   6  10        5.90        7.11      1.22 o
  -4   6  10        3.15        3.58      2.00 o
  -3   6  10        7.03        6.38      1.69 o
  -2   6  10        1.67       -0.32      0.61 o
  -1   6  10       31.29       32.41      1.86 o
   0   6  10        4.89        7.21      0.99 o
   1   6  10       15.46       14.26      1.67 o
   2   6  10        0.33       -0.87      1.46 o
   3   6  10      245.40      236.66      7.29 o
   4   6  10       30.53       35.71      1.51 o
   5   6  10        3.40        3.18      0.60 o
   6   6  10        2.91        3.45      0.67 o
   7   6  10        5.18        4.15      0.76 o
   8   6  10        8.44        8.48      0.94 o
   9   6  10        2.71        1.15      0.66 o
  -5   7  10       18.27       17.40      1.55 o
  -4   7  10       14.84       17.04      1.44 o
  -3   7  10        0.30        1.00      1.24 o
  -2   7  10        0.81        0.53      0.67 o
  -1   7  10        4.98        4.23      0.83 o
   0   7  10        0.08        0.75      0.58 o
   1   7  10       10.96       12.52      3.85 o
   2   7  10       79.87       85.75      6.68 o
   3   7  10       16.73       15.39      1.71 o
   4   7  10       66.91       55.47      1.94 o
   5   7  10       43.83       38.17      1.57 o
   6   7  10       32.14       28.34      1.33 o
   7   7  10       22.78       21.56      1.24 o
   8   7  10        8.33        9.33      0.96 o
   9   7  10        1.80        3.32      1.02 o
  -4   8  10       11.23       12.23      1.36 o
  -3   8  10        2.05        3.82      1.07 o
  -2   8  10        1.14        2.56      0.82 o
  -1   8  10       23.87       23.66      1.62 o
   0   8  10        5.52        4.04      0.82 o
   1   8  10        8.27        4.99      0.82 o
   2   8  10        0.29       -0.32      0.50 o
   3   8  10       33.33       35.06      2.06 o
   4   8  10       23.68       23.49      1.45 o
   5   8  10        4.97        6.48      1.76 o
   6   8  10       14.73       15.17      1.49 o
   7   8  10        0.97        2.21      0.68 o
   8   8  10       20.30       23.95      1.35 o
  -3   9  10        3.48        2.83      0.92 o
  -2   9  10       17.36       18.33      1.63 o
  -1   9  10       37.40       35.97      1.92 o
   0   9  10       21.79       21.62      1.67 o
   1   9  10        1.90        2.28      0.66 o
   2   9  10        6.95        7.69      0.91 o
   3   9  10       11.86       13.45      1.07 o
   4   9  10        6.42        7.36      0.90 o
   5   9  10        0.34       -0.09      0.98 o
   6   9  10        0.27        0.24      0.65 o
   7   9  10        9.17        8.66      1.06 o
  -2  10  10        0.12        0.94      0.86 o
  -1  10  10      110.05      124.86      4.71 o
   0  10  10        0.06        0.43      0.66 o
   1  10  10       12.39       14.87      1.14 o
   2  10  10        0.35       -0.80      1.24 o
   3  10  10       38.89       40.12      1.85 o
   4  10  10        0.44        1.20      1.46 o
   5  10  10       17.64       16.30      1.22 o
   6  10  10        8.49        9.08      1.76 o
   1  11  10        7.41        7.54      0.94 o
   2  11  10        0.05        0.14      0.60 o
   3  11  10        0.01        0.19      0.56 o
   4  11  10        5.15        8.36      0.90 o
  -1  -7  11       36.52       48.71      7.79 o
   0  -7  11       23.14       23.95      2.54 o
   1  -7  11       26.73       40.94      3.68 o
   4  -7  11        0.06       -0.77      1.20 o
  -3  -6  11        1.36        1.16      1.48 o
  -2  -6  11        3.75        5.28      1.69 o
  -1  -6  11        3.85        4.68      1.61 o
   0  -6  11        3.73        4.76      1.55 o
   1  -6  11        0.07        0.15      1.84 o
   3  -6  11        3.70        6.34      1.46 o
   4  -6  11        3.01        5.14      1.46 o
   5  -6  11        7.13        8.48      1.71 o
   6  -6  11        4.51        2.74      1.54 o
  -4  -5  11        0.02        0.49      1.71 o
  -3  -5  11        0.02       -0.49      1.63 o
  -2  -5  11        3.36        4.66      1.55 o
  -1  -5  11        0.68        0.28      1.16 o
   0  -5  11       28.63       30.99      6.68 o
   1  -5  11        1.05        2.31      3.17 o
   2  -5  11        1.39       -1.96      2.53 o
   3  -5  11        0.71       -0.94      0.94 o
   4  -5  11       15.37       12.93      1.80 o
   5  -5  11       17.19       18.33      2.06 o
   6  -5  11        0.33       -1.20      1.20 o
   7  -5  11        0.28       -1.03      1.28 o
  -4  -4  11        2.92        4.38      1.66 o
  -3  -4  11       20.93       23.11      2.83 o
  -2  -4  11        0.00        0.28      1.16 o
  -1  -4  11        1.52        2.06      1.29 o
   0  -4  11       29.23       33.23      5.82 o
   1  -4  11        0.62        0.54      0.82 o
   2  -4  11        0.57        1.47      0.97 o
   3  -4  11        0.25        0.01      1.16 o
   4  -4  11       15.32       12.33      1.71 o
   5  -4  11       49.90       60.46      3.68 o
   6  -4  11        1.39        1.97      1.37 o
   7  -4  11        0.07        0.34      1.20 o
   8  -4  11        2.53        3.43      1.71 o
  -5  -3  11        0.15       -0.26      1.84 o
  -4  -3  11        4.30        4.99      1.56 o
  -3  -3  11        0.37       -1.17      1.37 o
  -2  -3  11        0.00       -0.44      1.88 o
  -1  -3  11       26.94       25.01      5.31 o
   0  -3  11       58.02       63.89      4.37 o
   1  -3  11        4.95        4.58      0.99 o
   2  -3  11        3.39        2.00      0.97 o
   3  -3  11       11.43       11.53      1.44 o
   4  -3  11       21.20       23.68      1.97 o
   5  -3  11       52.67       52.07      3.34 o
   6  -3  11        3.02        4.71      1.54 o
   7  -3  11        5.17        2.31      1.28 o
   8  -3  11        4.31        4.37      1.63 o
  -5  -2  11        4.97        7.81      1.92 o
  -4  -2  11        9.24       11.93      1.92 o
  -3  -2  11        1.40        3.18      1.39 o
  -2  -2  11        2.34       -1.80      2.74 o
  -1  -2  11       15.17        7.19      3.51 o
   0  -2  11        0.00        0.65      1.11 o
   1  -2  11        1.91        2.36      1.20 o
   2  -2  11      119.47      115.56      3.49 o
   3  -2  11      119.72      112.24      4.38 o
   4  -2  11        2.24        0.26      1.33 o
   5  -2  11        1.54       -0.02      1.50 o
   6  -2  11       62.30       67.40      3.85 o
   7  -2  11       56.54       59.52      3.68 o
   8  -2  11        3.31        3.94      1.46 o
   9  -2  11        1.24        0.86      1.54 o
  -6  -1  11        1.37        0.94      1.80 o
  -5  -1  11       19.27       22.26      2.49 o
  -4  -1  11       13.00       16.94      3.51 o
  -3  -1  11        3.07       -2.23      2.57 o
  -2  -1  11       16.58       20.64      5.05 o
  -1  -1  11        0.54        1.17      0.75 o
   0  -1  11        0.04       -0.58      0.58 o
   1  -1  11        4.70        2.34      0.78 o
   2  -1  11        7.08        8.73      1.22 o
   3  -1  11       20.12       21.85      2.14 o
   4  -1  11        0.25        0.90      0.89 o
   5  -1  11       34.43       34.52      2.24 o
   6  -1  11       29.42       28.61      2.40 o
   7  -1  11        3.66        3.85      1.37 o
   8  -1  11        1.19        0.26      1.11 o
   9  -1  11        6.68        5.57      1.80 o
  -6   0  11        0.94        2.98      3.30 o
  -5   0  11       10.35        9.24      3.64 o
  -4   0  11        0.55        2.48      3.51 o
  -3   0  11        0.19       -0.69      2.65 o
  -2   0  11       24.49       22.10      5.31 o
  -1   0  11      170.51      164.62      6.88 o
   0   0  11        1.41        1.02      0.51 o
   1   0  11        3.35        4.94      1.16 o
   2   0  11       30.04       29.91      1.46 o
   3   0  11        3.28        3.61      0.64 o
   4   0  11        0.05       -0.44      0.44 o
   5   0  11       23.02       20.39      1.26 o
   6   0  11       14.15       12.06      1.49 o
   7   0  11        0.28       -0.88      0.92 o
   8   0  11       19.14       19.61      2.23 o
   9   0  11        5.38        5.91      1.71 o
  -6   1  11        0.43       -1.28      3.25 o
  -5   1  11       16.62        6.59      4.20 o
  -4   1  11        0.39       -0.94      3.17 o
  -3   1  11        2.59       -0.17      2.65 o
  -2   1  11        2.89        0.45      0.75 o
  -1   1  11       67.91       73.18      9.68 o
   0   1  11        9.41        8.71      0.77 o
   1   1  11        5.48        2.77      0.74 o
   2   1  11        0.57        0.58      0.50 o
   3   1  11      101.19       98.54      2.88 o
   4   1  11        0.12       -0.16      0.95 o
   5   1  11       41.36       42.10      2.25 o
   6   1  11        3.86        2.50      1.62 o
   7   1  11       20.85       17.42      1.21 o
   8   1  11        4.69        5.05      1.33 o
   9   1  11        4.83        4.03      1.63 o
  10   1  11        9.14        9.51      2.06 o
  -6   2  11        4.33        7.79      4.45 o
  -5   2  11        5.82        5.65      3.94 o
  -4   2  11       13.51       12.64      1.88 o
  -3   2  11        4.88        4.58      1.13 o
  -2   2  11       14.62       13.18      1.47 o
  -1   2  11       19.14       14.29      1.47 o
   0   2  11       14.75       12.27      0.84 o
   1   2  11      125.98      129.42      3.47 o
   2   2  11        7.89        7.19      0.82 o
   3   2  11        6.74        5.99      0.76 o
   4   2  11       67.37       68.38      3.08 o
   5   2  11       21.22       24.33      1.68 o
   6   2  11        3.58        2.78      0.69 o
   7   2  11       13.18       12.91      1.09 o
   8   2  11        7.23        8.40      0.97 o
   9   2  11        6.12        4.82      1.34 o
  10   2  11        4.40        4.20      1.63 o
  -5   3  11        0.17       -0.43      3.43 o
  -4   3  11        3.58        4.31      1.58 o
  -3   3  11       46.77       51.68      2.36 o
  -2   3  11        9.96       14.46      1.28 o
  -1   3  11       15.18       20.89      1.76 o
   0   3  11        0.11        0.36      0.59 o
   1   3  11       28.22       29.43      1.40 o
   2   3  11        0.01        0.41      0.47 o
   3   3  11        4.08        6.17      1.76 o
   4   3  11       20.19       19.33      1.17 o
   5   3  11        6.76        8.46      1.86 o
   6   3  11       17.32       15.57      1.56 o
   7   3  11        3.18        2.49      0.69 o
   8   3  11        9.34       14.96      1.62 o
   9   3  11        5.23        4.43      0.88 o
  10   3  11       32.75       35.34      1.87 o
  -5   4  11       14.36       18.12      1.54 o
  -4   4  11       17.41       21.31      1.85 o
  -3   4  11       16.40       17.23      2.22 o
  -2   4  11       33.23       31.62      2.02 o
  -1   4  11        4.40        5.38      1.07 o
   0   4  11        0.80        0.41      1.24 o
   1   4  11        7.75        8.78      1.22 o
   2   4  11      194.75      185.07      7.77 o
   3   4  11       98.08       92.11      6.04 o
   4   4  11       11.05       10.02      1.05 o
   5   4  11       15.42       14.68      1.61 o
   6   4  11       28.48       31.31      1.71 o
   7   4  11        8.12        6.71      0.89 o
   8   4  11        0.20       -0.73      0.73 o
   9   4  11       11.67       11.74      1.27 o
  -5   5  11       15.09       16.62      1.56 o
  -4   5  11        0.07        1.09      1.58 o
  -3   5  11       21.92       22.52      5.14 o
  -2   5  11        0.01        0.45      1.07 o
  -1   5  11       28.09       28.13      1.88 o
   0   5  11        7.52        6.67      1.07 o
   1   5  11      184.15      184.59      5.87 o
   2   5  11        1.66        1.58      0.58 o
   3   5  11       10.71        7.90      0.82 o
   4   5  11        4.30        3.61      0.68 o
   5   5  11       43.33       49.92      4.30 o
   6   5  11        0.35        0.27      0.54 o
   7   5  11       16.15       18.79      1.22 o
   8   5  11       24.99       30.58      1.58 o
   9   5  11        0.48        0.79      0.72 o
  -4   6  11        0.35       -0.69      0.69 o
  -3   6  11        1.96        1.95      0.91 o
  -2   6  11       30.34       30.22      2.01 o
  -1   6  11       20.00       21.42      4.11 o
   0   6  11        1.50        0.93      0.67 o
   1   6  11       25.23       28.35      5.52 o
   2   6  11       21.88       19.34      1.63 o
   3   6  11        6.94        7.23      0.88 o
   4   6  11        5.77        5.41      0.78 o
   5   6  11      108.18      101.35      2.94 o
   6   6  11        1.67        0.26      0.79 o
   7   6  11       15.50       15.78      1.17 o
   8   6  11        0.28        0.64      0.61 o
   9   6  11        9.49       10.71      1.09 o
  -4   7  11       13.93       16.48      1.50 o
  -3   7  11        8.65       11.48      2.53 o
  -2   7  11        4.41        6.06      1.07 o
  -1   7  11        0.42        1.36      1.67 o
   0   7  11       12.05       14.09      1.32 o
   1   7  11        0.05       -0.32      0.58 o
   2   7  11       11.44       14.36      1.33 o
   3   7  11       38.99       36.74      2.48 o
   4   7  11        6.02        6.79      0.82 o
   5   7  11        0.31        0.26      0.50 o
   6   7  11       63.70       62.26      2.18 o
   7   7  11        6.71        5.36      0.96 o
   8   7  11        4.11        3.61      0.79 o
  -3   8  11        7.54        6.08      1.28 o
  -2   8  11       22.47       24.88      1.78 o
  -1   8  11        1.24        0.37      0.67 o
   0   8  11        8.41        7.92      1.07 o
   1   8  11        3.54        3.23      1.03 o
   2   8  11        1.14        3.01      1.20 o
   3   8  11        9.31       10.09      3.17 o
   4   8  11       22.77       21.31      2.01 o
   5   8  11        0.05       -0.09      1.20 o
   6   8  11        0.06        0.51      0.60 o
   7   8  11       21.86       20.88      2.20 o
   8   8  11        2.06        1.63      0.73 o
  -2   9  11       31.59       33.31      2.23 o
  -1   9  11       10.16        8.86      2.57 o
   0   9  11       12.58       15.83      5.27 o
   1   9  11       19.34       23.44      1.55 o
   2   9  11        0.03       -0.07      1.33 o
   3   9  11        8.08       12.36      1.15 o
   4   9  11        0.38        0.48      0.66 o
   5   9  11        0.07        0.07      0.66 o
   6   9  11       29.28       29.84      1.84 o
   7   9  11       29.35       26.67      4.75 o
   0  10  11       16.99       17.68      1.46 o
   1  10  11        3.34        3.48      0.90 o
   2  10  11        8.79        8.77      2.40 o
   3  10  11        1.58        3.25      0.83 o
   4  10  11       14.46       12.54      3.00 o
   5  10  11        0.03        0.16      0.81 o
  -1  -6  12        5.18        1.71      4.03 o
   0  -6  12        4.01        1.03      4.11 o
   1  -6  12        5.90        5.57      4.20 o
   4  -6  12       19.42       20.72      2.23 o
  -2  -5  12        8.11        2.57      4.03 o
  -1  -5  12        1.31        0.00      3.17 o
   0  -5  12        0.51        1.71      3.34 o
   1  -5  12        0.00       -2.23      3.17 o
   2  -5  12        0.06        0.34      3.51 o
   3  -5  12        0.56       -0.26      1.03 o
   4  -5  12        1.45       -1.03      1.03 o
   5  -5  12        9.66       11.13      1.80 o
   6  -5  12        0.21        0.94      1.37 o
  -3  -4  12        2.88        5.57      4.11 o
  -2  -4  12       19.75       19.95      5.57 o
  -1  -4  12        0.12       -0.17      3.25 o
   0  -4  12        0.86       -0.51      3.17 o
   1  -4  12        1.89        3.60      3.60 o
   2  -4  12        0.50        1.83      0.91 o
   3  -4  12        8.34        8.19      1.63 o
   4  -4  12        8.40       11.05      1.71 o
   5  -4  12        0.08        1.80      1.28 o
   6  -4  12       21.78       25.52      2.57 o
   7  -4  12        9.48        9.59      1.97 o
  -4  -3  12        4.28        4.03      4.11 o
  -3  -3  12       14.06       11.82      4.88 o
  -2  -3  12        0.20        2.40      3.51 o
  -1  -3  12        4.70        7.96      3.85 o
   0  -3  12        2.05        1.54      3.51 o
   1  -3  12       57.76       63.21     13.57 o
   2  -3  12        2.09        2.23      0.97 o
   3  -3  12        0.88       -0.77      2.18 o
   4  -3  12       20.21       11.38      1.58 o
   5  -3  12        0.60        0.69      1.03 o
   6  -3  12        2.26        0.34      1.20 o
   7  -3  12        5.48        4.28      1.54 o
  -4  -2  12        0.04        0.43      3.60 o
  -3  -2  12        4.14        2.23      3.77 o
  -2  -2  12        0.03       -2.83      2.83 o
  -1  -2  12        0.90        0.60      3.17 o
   0  -2  12        8.53        7.40      1.22 o
   1  -2  12        0.64        0.66      0.83 o
   2  -2  12        4.41        3.84      1.13 o
   3  -2  12       18.83       20.54      1.85 o
   4  -2  12       24.10       26.68      2.12 o
   5  -2  12       42.19       36.91      2.48 o
   6  -2  12       59.53       59.78      3.77 o
   7  -2  12        7.21        5.57      1.63 o
   8  -2  12        8.02        5.31      1.63 o
  -4  -1  12       14.85       12.08      4.88 o
  -3  -1  12        6.64        7.88      3.94 o
  -2  -1  12        0.23       -2.91      2.91 o
  -1  -1  12        3.36        2.51      2.87 o
   0  -1  12       13.49       12.15      3.68 o
   1  -1  12        0.02       -0.02      0.75 o
   2  -1  12        8.26        8.06      1.23 o
   3  -1  12       36.74       41.80      3.85 o
   4  -1  12       10.72        8.26      1.80 o
   5  -1  12       24.64       27.27      2.12 o
   6  -1  12        6.59        7.08      1.41 o
   7  -1  12        0.04       -0.94      0.94 o
   8  -1  12        0.25        1.54      1.28 o
  -5   0  12        0.12       -1.37      3.68 o
  -4   0  12        5.31       12.85      5.14 o
  -3   0  12       16.58       13.10      4.88 o
  -2   0  12        9.93        5.22      3.77 o
  -1   0  12        4.62        2.98      1.97 o
   0   0  12        3.98        1.83      0.91 o
   1   0  12       13.61       17.61      1.56 o
   2   0  12        7.80        6.49      1.86 o
   3   0  12        0.01        1.10      0.79 o
   4   0  12       10.74       14.90      2.14 o
   5   0  12        3.71        2.34      1.05 o
   6   0  12        0.57        0.36      0.94 o
   7   0  12       28.57       25.77      2.14 o
   8   0  12        2.08        1.80      1.37 o
   9   0  12        3.17        1.54      1.54 o
  -5   1  12        0.32        0.77      3.85 o
  -4   1  12        6.25        6.59      4.28 o
  -3   1  12        4.58        2.83      3.51 o
  -2   1  12        0.23       -0.94      3.08 o
  -1   1  12        5.27        5.50      1.15 o
   0   1  12       22.58       33.93      1.61 o
   1   1  12        0.38        0.71      0.56 o
   2   1  12        1.88        1.25      0.60 o
   3   1  12        0.31        7.11      4.11 o
   4   1  12       33.81       30.85      1.54 o
   5   1  12        0.06       -0.50      0.50 o
   6   1  12        4.98        5.06      0.85 o
   7   1  12        0.12       -0.53      0.88 o
   8   1  12       25.78       30.62      2.39 o
   9   1  12        2.36        0.86      1.46 o
  -5   2  12        3.12        4.28      4.20 o
  -4   2  12       28.78       28.43      6.25 o
  -3   2  12       12.59       15.01      3.25 o
  -2   2  12        0.85        0.85      0.83 o
  -1   2  12       40.83       44.63      2.49 o
   0   2  12      179.57      176.11      6.53 o
   1   2  12       46.94       61.33      2.24 o
   2   2  12       20.31       16.04      1.41 o
   3   2  12        0.08       -0.31      0.54 o
   4   2  12        6.33        8.45      1.47 o
   5   2  12      115.65      120.52      3.47 o
   6   2  12        5.63        7.46      0.97 o
   7   2  12        0.43       -0.16      0.59 o
   8   2  12       31.15       31.31      2.51 o
   9   2  12        3.81        5.34      3.68 o
  -4   3  12       15.01       16.26      1.93 o
  -3   3  12        0.50        0.67      0.99 o
  -2   3  12        6.29        4.34      1.88 o
  -1   3  12       18.15       21.49      1.80 o
   0   3  12       13.16       16.78      1.56 o
   1   3  12        1.09        1.65      1.02 o
   2   3  12       41.73       37.59      1.69 o
   3   3  12       71.35       71.50      2.43 o
   4   3  12       38.72       40.25      1.73 o
   5   3  12       16.35       17.18      1.44 o
   6   3  12        1.03        1.90      0.68 o
   7   3  12       14.40       15.05      1.20 o
   8   3  12       15.87       12.32      1.19 o
   9   3  12        4.20        4.34      0.92 o
  -4   4  12       18.04       24.60      3.73 o
  -3   4  12       13.82       14.12      1.62 o
  -2   4  12        5.29        4.29      2.53 o
  -1   4  12        9.29        8.76      1.76 o
   0   4  12        0.40        0.27      0.67 o
   1   4  12        2.62        2.40      0.77 o
   2   4  12       38.57       41.81      4.38 o
   3   4  12        2.04        1.40      1.40 o
   4   4  12       15.62       13.13      2.54 o
   5   4  12        1.80        1.38      0.64 o
   6   4  12        5.16        5.82      0.85 o
   7   4  12        0.17       -0.11      0.64 o
   8   4  12        0.06       -0.57      0.61 o
   9   4  12        8.12       10.16      1.13 o
  -4   5  12        0.82        3.32      2.06 o
  -3   5  12       26.85       29.53      2.18 o
  -2   5  12        0.55        1.33      0.83 o
  -1   5  12        8.82        9.05      1.33 o
   0   5  12        0.31        0.57      1.71 o
   1   5  12       59.40       48.38      5.52 o
   2   5  12       14.00       12.61      1.06 o
   3   5  12        1.19        0.40      0.59 o
   4   5  12        8.93       13.29      1.10 o
   5   5  12       21.24       15.59      2.02 o
   6   5  12       10.79       10.34      1.01 o
   7   5  12        0.00        0.21      0.62 o
   8   5  12        3.82        4.49      1.12 o
  -3   6  12        3.02        2.03      1.80 o
  -2   6  12        0.22        1.03      0.91 o
  -1   6  12       11.49       12.09      1.40 o
   0   6  12       26.66       28.86      1.95 o
   1   6  12       17.22       18.18      4.32 o
   2   6  12        0.73        1.21      0.75 o
   3   6  12        2.74        2.92      0.68 o
   4   6  12        1.42        1.33      0.86 o
   5   6  12        0.30        0.04      0.56 o
   6   6  12       21.27       27.52      1.47 o
   7   6  12        5.54        3.69      0.91 o
   8   6  12       22.39       24.70      1.50 o
  -3   7  12        1.17        1.28      0.94 o
  -2   7  12        0.41        0.09      1.20 o
  -1   7  12       23.30       24.65      3.43 o
   0   7  12       21.64       23.88      1.79 o
   1   7  12       17.63       23.22      3.34 o
   2   7  12        0.85        0.80      1.58 o
   3   7  12       58.61       65.82      3.60 o
   4   7  12        4.62        3.48      0.75 o
   5   7  12        9.52       10.66      1.24 o
   6   7  12       14.03       12.74      2.60 o
   7   7  12       58.36       56.51      3.66 o
  -2   8  12        3.32        3.00      1.03 o
  -1   8  12        0.40        0.04      0.83 o
   0   8  12       15.61       19.40      4.28 o
   1   8  12        1.85        2.20      1.11 o
   2   8  12        0.22       -0.52      1.07 o
   3   8  12        9.36        7.80      1.20 o
   4   8  12        9.21        8.84      1.14 o
   5   8  12        3.38        3.01      1.41 o
   6   8  12        6.00        3.28      0.78 o
   7   8  12       30.89       31.21      1.64 o
   0   9  12       13.77       15.22      1.63 o
   1   9  12        8.53        9.62      2.65 o
   2   9  12       26.01       30.23      1.87 o
   3   9  12        0.00       -1.01      1.88 o
   4   9  12        1.24        1.67      0.98 o
   5   9  12        0.85        0.05      0.74 o
   1  -5  13        0.56       -0.09      3.77 o
   2  -5  13        5.12        6.94      4.45 o
  -1  -4  13        4.46        5.40      4.11 o
   0  -4  13        6.14        2.65      4.11 o
   1  -4  13        0.52        1.20      3.43 o
   2  -4  13        1.89       -2.31      3.34 o
   3  -4  13        0.53        0.79      0.99 o
   4  -4  13        0.35       -0.60      1.11 o
   5  -4  13        0.09       -0.17      1.11 o
  -2  -3  13       12.68       15.16      5.57 o
  -1  -3  13        0.79        2.83      3.60 o
   0  -3  13        2.69        1.63      3.60 o
   1  -3  13        0.02       -0.17      3.34 o
   2  -3  13        8.67        7.21      1.97 o
   3  -3  13        8.76        7.37      1.39 o
   4  -3  13        1.49       -0.57      1.04 o
   5  -3  13        0.01       -0.94      0.94 o
   6  -3  13       12.40       10.02      1.88 o
  -3  -2  13       26.83       15.50      5.82 o
  -2  -2  13       13.98        6.51      4.54 o
  -1  -2  13        1.88        2.31      3.94 o
   0  -2  13        0.01       -0.34      3.17 o
   1  -2  13        0.02        0.64      2.06 o
   2  -2  13       28.57       31.50      3.00 o
   3  -2  13       24.26       31.32      5.99 o
   4  -2  13       11.09       12.18      1.62 o
   5  -2  13        3.09        3.27      1.26 o
   6  -2  13       35.99       33.83      2.91 o
   7  -2  13        1.89       -0.51      1.20 o
  -3  -1  13       12.27       14.47      5.22 o
  -2  -1  13        1.01        3.77      4.03 o
  -1  -1  13        0.12       -2.83      2.83 o
   0  -1  13        2.85        3.91      1.07 o
   1  -1  13        0.35        0.15      1.63 o
   2  -1  13        0.00        0.49      0.83 o
   3  -1  13       31.37       39.63      2.61 o
   4  -1  13        0.19       -0.91      1.33 o
   5  -1  13       22.22       17.86      2.74 o
   6  -1  13        3.05        4.96      1.35 o
   7  -1  13       29.18       30.15      2.74 o
  -3   0  13        0.03        0.51      3.51 o
  -2   0  13       28.15       24.49      6.25 o
  -1   0  13        0.09       -0.60      3.08 o
   0   0  13        1.00        2.14      2.61 o
   1   0  13        0.95        0.53      1.07 o
   2   0  13        0.98       -0.59      0.98 o
   3   0  13       13.28       16.56      1.72 o
   4   0  13        0.73       -0.29      0.91 o
   5   0  13        1.85        2.50      1.14 o
   6   0  13        0.19       -0.69      0.97 o
   7   0  13        0.06       -0.13      0.97 o
   8   0  13       12.39       11.13      2.06 o
  -3   1  13        6.10        7.45      4.45 o
  -2   1  13        5.41        3.34      4.03 o
  -1   1  13       40.51       32.20      6.77 o
   0   1  13        5.65        7.47      2.36 o
   1   1  13        0.04        1.04      0.65 o
   2   1  13       48.31       49.75      2.06 o
   3   1  13        1.80        3.30      0.80 o
   4   1  13        2.66        1.88      0.71 o
   5   1  13        9.35        9.16      1.51 o
   6   1  13        9.81       10.35      1.58 o
   7   1  13        1.45        0.86      1.80 o
   8   1  13       40.07       53.46      3.27 o
  -3   2  13        3.41        1.37      4.28 o
  -2   2  13        1.00        2.31      4.28 o
  -1   2  13       11.50       12.26      5.52 o
   0   2  13        2.17        3.89      0.83 o
   1   2  13        1.11        0.71      0.62 o
   2   2  13       14.71       17.92      1.30 o
   3   2  13       10.88       12.56      1.14 o
   4   2  13       45.49       39.01      2.67 o
   5   2  13        1.86        2.43      0.88 o
   6   2  13        6.45        6.93      0.99 o
   7   2  13       52.21       55.14      3.07 o
   8   2  13        0.13       -1.04      1.04 o
  -3   3  13        7.45        9.97      1.61 o
  -2   3  13        0.75        1.03      0.92 o
  -1   3  13        2.87        3.85      1.08 o
   0   3  13        9.37        9.86      2.23 o
   1   3  13       11.01       14.32      1.14 o
   2   3  13        5.43        6.46      0.90 o
   3   3  13        0.12        0.01      0.62 o
   4   3  13       79.48       81.27      5.01 o
   5   3  13        5.20        4.00      0.82 o
   6   3  13        4.97        6.73      1.12 o
   7   3  13        3.69        2.37      0.90 o
   8   3  13        7.47        9.57      1.19 o
  -3   4  13        7.64        9.46      5.10 o
  -2   4  13       16.80       22.87      4.11 o
  -1   4  13       17.14       19.16      1.78 o
   0   4  13        0.11        0.31      0.84 o
   1   4  13       10.11       10.70      1.40 o
   2   4  13        9.12       13.18      1.15 o
   3   4  13        0.31       -0.28      0.64 o
   4   4  13        2.17        1.47      0.65 o
   5   4  13       48.35       45.38      1.97 o
   6   4  13        0.02        0.34      1.05 o
   7   4  13        1.55        2.21      0.78 o
   8   4  13       19.65       17.46      1.38 o
  -3   5  13        1.01        0.60      1.03 o
  -2   5  13       20.10       21.93      2.14 o
  -1   5  13        4.66        5.46      1.23 o
   0   5  13        3.21        0.55      0.83 o
   1   5  13        0.58        2.84      2.01 o
   2   5  13       38.30       41.69      2.71 o
   3   5  13        0.47        0.25      0.69 o
   4   5  13        6.84        4.62      0.86 o
   5   5  13        2.55        2.58      0.70 o
   6   5  13        9.03        8.59      1.08 o
   7   5  13        3.74        2.20      0.81 o
   8   5  13        3.75        3.53      1.05 o
  -2   6  13        0.14       -0.68      0.84 o
  -1   6  13       10.53       12.56      1.55 o
   0   6  13        5.23        4.41      2.10 o
   1   6  13        4.06        3.86      1.46 o
   2   6  13       10.37       10.70      2.31 o
   3   6  13        1.31        0.51      0.61 o
   4   6  13        0.24       -0.53      1.35 o
   5   6  13        3.41        4.86      1.10 o
   6   6  13        0.43       -0.01      0.99 o
   7   6  13        5.68        7.29      1.02 o
  -1   7  13        7.96        7.52      1.58 o
   0   7  13        4.50        2.58      1.03 o
   1   7  13       20.86       21.36      7.07 o
   2   7  13       35.66       38.64      2.83 o
   3   7  13        4.47        5.08      2.23 o
   4   7  13        0.11       -0.67      0.67 o
   5   7  13        0.58       -0.53      0.93 o
   6   7  13       76.64       71.29      2.70 o
   0   8  13       13.85       14.53      1.56 o
   1   8  13       32.49       35.63      2.65 o
   2   8  13        1.14        0.70      1.24 o
   3   8  13        3.04        3.04      1.97 o
   4   8  13        0.25       -0.13      0.67 o
   5   8  13       10.54       12.23      1.39 o
   1  -3  14        6.80       -0.26      4.03 o
   2  -3  14        2.79        2.76      1.37 o
   3  -3  14        4.11        5.91      1.67 o
   4  -3  14        0.75       -0.32      0.99 o
  -1  -2  14        9.77        7.88      4.80 o
   0  -2  14        3.58        3.43      4.03 o
   1  -2  14        8.28       12.50      4.97 o
   2  -2  14        3.83        4.25      1.23 o
   3  -2  14        3.70        5.65      1.46 o
   4  -2  14       11.15        8.46      1.55 o
   5  -2  14        1.79        0.98      2.01 o
  -1  -1  14        5.49        0.51      3.94 o
   0  -1  14        3.24        6.25      4.54 o
   1  -1  14        0.10        1.15      0.99 o
   2  -1  14       12.23       16.29      1.79 o
   3  -1  14        0.30       -0.92      0.92 o
   4  -1  14        9.66        9.51      1.80 o
   5  -1  14       11.86       12.54      3.85 o
   6  -1  14        0.20        1.81      1.27 o
  -2   0  14       10.84        6.25      4.62 o
  -1   0  14        5.67        2.57      4.11 o
   0   0  14        4.99        2.09      3.04 o
   1   0  14        0.33        0.76      1.93 o
   2   0  14        5.02        6.98      1.39 o
   3   0  14        0.36       -0.58      0.86 o
   4   0  14        2.21        0.17      1.07 o
   5   0  14        7.58        6.61      1.63 o
   6   0  14        1.39        0.97      1.07 o
  -2   1  14        3.08        7.37      5.05 o
  -1   1  14        4.85        7.88      4.62 o
   0   1  14       17.15       21.65      3.55 o
   1   1  14        2.31        1.93      1.58 o
   2   1  14        0.11       -0.70      0.92 o
   3   1  14        5.24        4.90      1.24 o
   4   1  14        0.32        2.06      1.06 o
   5   1  14        1.76        0.11      1.93 o
   6   1  14        7.50        8.94      1.97 o
   7   1  14       34.84       37.51      2.83 o
  -2   2  14        1.96        3.00      4.54 o
  -1   2  14        0.18        3.68      4.37 o
   0   2  14       51.40       48.43      3.04 o
   1   2  14       26.14       35.91      3.61 o
   2   2  14       29.64       37.48      1.87 o
   3   2  14        0.15        0.35      0.68 o
   4   2  14        0.01       -0.62      0.62 o
   5   2  14       10.09       10.75      1.14 o
   6   2  14       10.17        8.60      1.13 o
   7   2  14        9.85       10.34      3.55 o
  -2   3  14        1.95        1.71      4.37 o
  -1   3  14        0.22       -0.59      0.91 o
   0   3  14        1.14       -0.58      3.21 o
   1   3  14       19.97       20.73      3.07 o
   2   3  14        2.32        1.58      1.64 o
   3   3  14        1.36        0.45      1.51 o
   4   3  14        9.36        9.01      1.42 o
   5   3  14        1.29        0.95      0.85 o
   6   3  14        6.58        7.24      1.06 o
   7   3  14        1.81        3.43      0.90 o
  -1   4  14       11.92       16.07      1.88 o
   0   4  14       13.17       14.46      3.81 o
   1   4  14        1.22        0.30      1.67 o
   2   4  14        0.33        0.29      0.69 o
   3   4  14        0.36        0.44      1.33 o
   4   4  14        9.39        8.28      1.57 o
   5   4  14       12.59       13.82      1.24 o
   6   4  14        8.68        6.67      1.04 o
   7   4  14       13.21       12.42      1.29 o
  -1   5  14        3.13        3.66      1.24 o
   0   5  14       18.13       20.06      1.88 o
   1   5  14        0.20       -0.42      1.07 o
   2   5  14        0.27        1.20      0.92 o
   3   5  14        0.51       -0.77      0.81 o
   4   5  14        0.19        0.70      0.65 o
   5   5  14        0.92        0.94      0.97 o
   6   5  14        9.00       10.65      1.68 o
   0   6  14       11.81       12.77      3.30 o
   1   6  14       14.52       13.71      1.65 o
   2   6  14        0.49        0.47      0.84 o
   3   6  14        5.66        5.19      1.16 o
   4   6  14        0.28        0.90      0.86 o
   5   6  14        8.94        8.79      1.08 o
   6   6  14        7.93       12.76      2.06 o
   1   7  14        0.47       -0.26      0.86 o
   2   7  14        0.38        0.07      0.84 o
   3   7  14       26.84       29.58      8.78 o
   4   7  14        7.37        8.27      1.40 o
   2  -1  15        7.64        6.17      1.54 o
   3  -1  15       15.15       18.67      2.23 o
   1   0  15        0.21       -0.92      0.92 o
   2   0  15        5.57        7.14      1.56 o
   3   0  15        0.81        0.22      2.06 o
   4   0  15        1.01        1.92      1.24 o
   1   1  15        0.05        0.77      2.14 o
   2   1  15        0.14       -0.43      0.84 o
   3   1  15        3.28        5.51      1.47 o
   4   1  15       10.11       14.20      2.40 o
   5   1  15        0.92        1.83      1.23 o
   1   2  15        0.11        1.38      1.63 o
   2   2  15        2.64        3.14      1.32 o
   3   2  15        0.83        0.96      1.16 o
   4   2  15        5.03        6.44      1.55 o
   5   2  15        1.91        1.72      1.16 o
   1   3  15        2.06        1.36      1.08 o
   2   3  15        0.03       -0.70      0.85 o
   3   3  15        1.57        1.25      0.75 o
   4   3  15        5.14        7.34      1.95 o
   5   3  15        5.21        6.27      1.04 o
   1   4  15       13.48       12.49      1.72 o
   2   4  15        7.21        5.61      1.12 o
   3   4  15        3.99        4.32      0.98 o
   4   4  15        3.93        4.61      0.98 o
   3   5  15        1.61        4.12      0.93 o
 
